# Supplementary material for: Comparative Proteomic Analysis of Transcriptional and Regulatory Proteins Abundances in S. lividans and S. coelicolor Suggests a Link between Various Stresses and Antibiotic Production
Source: Int J Mol Sci. 2022 Nov 26;23(23):14792. doi: 10.3390/ijms232314792 (PMC9739823; doi:10.3390/ijms232314792)
Supplement: Supplementary file 1 [file ijms-23-14792-s001.zip]

Archive with 2 entries (2 files):
- ijms-2024041-Figure S1.pdf
- ijms-2024041-Table S1.xlsx
