# Supplementary material for: Comparative Proteomic Analysis of Transcriptional and Regulatory Proteins Abundances in S. lividans and S. coelicolor Suggests a Link between Various Stresses and Antibiotic Production
Source: Int J Mol Sci. 2022 Nov 26;23(23):14792. doi: 10.3390/ijms232314792 (PMC9739823; doi:10.3390/ijms232314792)
Supplement: Supplementary file 1 [file ijms-23-14792-s001.zip › ijms-2024041-Table S1.xlsx]

## Sheet: TableS1Combined protein dataset
Figure	SCO names	Accession (Entry Majority ID)	Names	Quantification method	log2 LFQ_intensity_M145_pineg_48H_A	log2 LFQ_intensity_M145_pineg_48H_B	log2 LFQ_intensity_M145_pineg_48H_C	log2 LFQ_intensity_M145_pineg_48H_D	log2 LFQ_intensity_M145_pineg_60H_A	log2 LFQ_intensity_M145_pineg_60H_B	log2 LFQ_intensity_M145_pineg_60H_C	log2 LFQ_intensity_M145_pineg_60H_D	log2 LFQ_intensity_M145_pipos_48H_A	log2 LFQ_intensity_M145_pipos_48H_B	log2 LFQ_intensity_M145_pipos_48H_C	log2 LFQ_intensity_M145_pipos_48H_D	log2 LFQ_intensity_M145_pipos_60H_A	log2 LFQ_intensity_M145_pipos_60H_B	log2 LFQ_intensity_M145_pipos_60H_C	log2 LFQ_intensity_M145_pipos_60H_D	log2 LFQ_intensity_TK24_pineg_48H_A	log2 LFQ_intensity_TK24_pineg_48H_B	log2 LFQ_intensity_TK24_pineg_48H_C	log2 LFQ_intensity_TK24_pineg_48H_D	log2 LFQ_intensity_TK24_pineg_60H_A	log2 LFQ_intensity_TK24_pineg_60H_B	log2 LFQ_intensity_TK24_pineg_60H_C	log2 LFQ_intensity_TK24_pineg_60H_D	log2 LFQ_intensity_TK24_pipos_48H_A	log2 LFQ_intensity_TK24_pipos_48H_B	log2 LFQ_intensity_TK24_pipos_48H_C	log2 LFQ_intensity_TK24_pipos_48H_D	log2 LFQ_intensity_TK24_pipos_60H_A	log2 LFQ_intensity_TK24_pipos_60H_B	log2 LFQ_intensity_TK24_pipos_60H_C	log2 LFQ_intensity_TK24_pipos_60H_D		nb_significant pairwise	pvalue_strain	pvalue_medium	pvalue_time	pvalue_replicate	pvalue_strain_medium	pvalue_strain_time	pvalue_medium_time	pvalue_strain_medium_time	pvalue_strain_adjust	pvalue_medium_adjust	pvalue_time_adjust
Fig 1 Transcriptional apparatus	SCO3549	D6EQI8	SCO3549 Anti-sigma-B factor antagonist BldG	SC	51	63	66	53	66	59	62	66	57	55	42	50	38	37	33	28	76	63	46	37	59	70	57	57	44	38	37	43	46	43	43	43		10	0.196785	0.00509694	0.333092	0.440234	3.46557e-10	0.044156	0.0120523	0.800998	0.285607	0.0134685	0.565718
Fig 1 Transcriptional apparatus	SCO4655	D6EFE3	SCO4655 DNA-directed RNA polymerase subunit beta RpoC	SC	377	387	390	389	423	462	452	397	382	378	353	369	382	360	301	309	417	390	387	411	359	359	344	343	387	375	335	351	414	454	368	374		12	0.333348	9.67153e-09	0.000276038	0.304093	0.606722	0.184399	0.975935	0.00165472	0.43786	7.6547e-08	0.00317679
Fig 1 Transcriptional apparatus	SCO4729	D6EE32	SCO4729 RNA polymerase subunit alpha RpoA	SC	136	139	140	140	161	153	167	147	123	141	116	133	134	134	104	107	145	136	142	153	119	124	121	115	155	142	102	109	133	142	115	138		9	8.41124e-06	0.970209	0.0927419	0.108012	1.73816e-05	0.0350974	0.593196	0.0275338	3.17773e-05	0.996329	0.258345
Fig 1 Transcriptional apparatus	SCO5216	Q7AKG9	SCO5216 SigR regulator	SC	15	18	17	14	19	19	12	18	14	11	10	13	10	10	4	4	14	15	15	9	13	14	16	24	14	9	13	12	11	15	5	11		17	1.07158e-15	1.46893e-09	4.0103e-06	0.313328	0.0741928	0.804243	0.00516201	4.57708e-06	9.5274e-15	1.32092e-08	0.000100897
Fig 1 Transcriptional apparatus	SCO5820	D6EP53	SCO5820 RNA polymerase principal sigma factor HrdB	SC	42	45	41	44	56	48	47	47	47	47	36	45	40	36	30	31	30	40	33	33	41	29	36	36	37	37	34	36	34	34	36	29		10	0.00258345	0.106145	0.0124857	0.0557016	0.13033	0.0557946	0.000725623	0.349619	0.00647231	0.178417	0.0627603
Fig 1 Transcriptional apparatus	SCO0598	D6EDC2	SCO0598 Anti-sigma factor antagonist RsbB	XIC	16.3753	16.6769	16.7473	16.6011	16.4442	16.0582	15.7036	16.6523	17.15	16.9014	16.0276	16.6049	15.6584	16.4469	17.0409	16.1316	15.5132	15.6528	13.7135	14.1415	15.9562	16.1803	15.6738	15.5999	14.5776	15.0408	16.4376	15.645	14.6527	15.5723	16.6234	14.5292		4	0.028099	0.0136455	0.437336	0.609514	0.00014759	0.820341	0.151616	0.016493	0.0545688	0.0315092	0.66177
Fig 1 Transcriptional apparatus	SCO0599	Q9R422	SCO0599 Anti-sigma factor kinase RsbA	XIC	15.8064	17.553	18.1768	18.0711	18.4519	16.8775	18.219	16.3231	15.6033	17.2666	18.2617	17.7532	17.2692	17.1293	15.7286	15.6997	15.8897	12.9838	14.4593	16.4703	16.0236	15.365	16.0426	14.3301	17.6045	14.2742	16.3588	16.7296	16.1246	17.4052	17.5715	16.039		12	1.34257e-09	4.7542e-06	0.0032011	0.289731	0.198078	0.767655	0.758224	0.087489	7.74435e-09	2.45764e-05	0.0225988
Fig 1 Transcriptional apparatus	SCO0803	D6EX27	SCO0803 ECF sigma factor SigE-like	XIC	19.8522	19.7502	19.7322	19.4615	20.3571	20.2138	20.2468	20.3198	20.4149	19.7745	19.8311	19.7567	19.6407	19.9614	20.6847	20.2757	19.4039	19.0824	18.2743	18.4436	19.9162	19.8814	19.7124	19.7442	17.6119	17.7306	19.3198	18.8572	18.771	18.9683	19.6904	18.3434		7	0.00316544	0.00922793	0.224627	0.33111	0.0151892	0.711905	0.339972	0.276606	0.00782726	0.0223493	0.451026
Fig 1 Transcriptional apparatus	SCO0866	Q9RCU5	SCO0866 ECF-family sigma factor	XIC	15.8044	17.2787	16.6216	17.499	16.1223	17.2029	15.9166	16.0528	17.8243	17.7241	16.0431	17.8047	17.5253	17.0511	19.0096	17.0503	15.2397	15.3266	15.2641	15.3307	15.1879	15.3284	15.7051	15.042	16.7755	16.7141	13.6702	15.3502	15.1809	15.8842	15.32	15.4317		5	0.0123714	0.00306433	0.798603	0.0942958	0.58316	0.464018	0.0491504	0.813185	0.0264661	0.00868442	0.898309
Fig 1 Transcriptional apparatus	SCO1421	Q9RKY0	SCO1421 RNA polymerase-binding protein RbpA	XIC	19.5795	19.2771	18.9893	19.6173	18.7899	18.9871	18.9795	18.068	19.5628	19.3443	19.0899	19.729	19.694	19.2216	19.4023	19.9577	17.1651	17.3599	17.064	17.508	18.9135	19.1594	19.126	19.4143	19.2408	19.792	19.2649	18.8163	19.2704	19.1547	19.2062	19.1599		7	0.740588	1.14907e-05	0.439789	0.985943	0.868277	0.324932	0.702925	0.0124879	0.805839	5.45692e-05	0.66333
Fig 1 Transcriptional apparatus	SCO1478	Q9KXS1	SCO1478 DNA-directed RNA polymerase subunit omega RpoZ	XIC	21.5872	21.6516	21.3825	20.4827	21.0414	20.8746	21.0286	21.0002	20.5253	20.1048	22.4461	20.1483	20.5297	19.5438	17.1886	17.035	21.6557	21.6817	21.2769	22.0735	21.1305	21.0064	19.1582	18.5711	21.6976	21.8653	20.3398	21.5168	21.4148	21.582	19.9529	21.3761		5	0.32255	7.23571e-07	0.74161	0.376711	0.997391	0.49651	0.0432879	0.00182103	0.425212	4.37659e-06	0.86434
Fig 1 Transcriptional apparatus	SCO1723	Q9S2A7	SCO1723 RNA polymerase sigma factor	XIC	15.144	15.3263	14.7534	14.7247	14.6679	13.7148	15.0351	14.5709	14.7421	15.0409	14.9151	14.3157	13.8653	14.7904	14.3965	12.7396	14.8372	15.9028	17.4764	14.8978	14.5913	15.0444	15.6811	15.6631	15.0159	14.9984	17.1729	16.1207	15.65	15.2606	14.8717	13.9862		13	0.24637	0.0848198	0.471191	0.861042	0.509766	0.0119103	0.000445406	0.924118	0.342543	0.149103	0.688732
Fig 1 Transcriptional apparatus	SCO2000	A0A076MC08	SCO2000 ATP-binding RNA helicase	XIC	12.9716	14.7761	15.1165	13.535	15.0931	16.1098	15.2452	14.6529	17.63	15.2125	17.7935	17.2747	17.6023	17.4779	17.5497	14.1336	13.5561	14.9197	13.4437	16.749	13.8059	14.2602	18.0864	18.1766	17.282	17.6582	18.4855	17.9113	17.7062	17.6408	18.9235	17.8721		8	0.0383597	3.90794e-10	0.55436	0.530338	0.430812	0.177179	0.0242818	0.00163883	0.0719435	3.81912e-09	0.752306
Fig 1 Transcriptional apparatus	SCO2954	A0A076M9C3	SCO2954 ECF sigma factor SigU	XIC	19.6143	19.8688	19.9329	19.6908	20.1786	19.9067	19.9861	20.2251	20.2697	20.3034	18.8041	19.0965	18.9387	19.2261	19.7759	19.3566	17.9835	17.7752	18.0452	17.1738	18.7868	18.6559	18.6204	18.1522	14.0857	14.6627	14.4652	15.1589	16.4666	17.2753	16.5054	15.0555		16	3.81175e-22	4.58045e-06	2.14839e-09	0.851446	0.0440285	0.00638672	0.683838	0.387743	4.55292e-21	2.37561e-05	1.49439e-07
Fig 1 Transcriptional apparatus	SCO3066	Q9RIS7	SCO3066 Anti sigma I factor SigI	XIC	13.1749	17.356	14.9631	17.4401	17.5478	17.46	17.0731	17.7182	17.7031	16.7144	17.0021	18.4129	16.6203	18.6931	18.5487	20.0429	17.1442	17.7617	16.9396	13.9289	18.7846	18.8278	17.4778	17.9706	13.8529	16.7402	18.8659	17.0109	17.5486	16.6974	17.4386	18.4341		14	0.229182	0.000379313	0.0127886	0.83143	3.63916e-05	0.779292	0.623503	0.55579	0.323494	0.00134494	0.0638161
Fig 1 Transcriptional apparatus	SCO3202	P18249	SCO3202 RNA polymerase principal sigma factor HrdD	XIC	19.5651	20.1618	20.5432	20.2982	19.8553	19.937	20.1388	20.4337	20.6104	20.6211	20.6588	20.8064	20.5174	20.5697	19.4462	19.589	17.8235	18.3337	18.0494	18.1163	18.773	18.6666	17.9202	18.246	19.2875	17.5051	19.8458	20.1462	20.3565	20.2335	20.591	20.3906		5	0.558966	0.738441	0.316398	0.214412	0.0197024	0.173165	0.97198	0.000104461	0.65737	0.81029	0.546137
Fig 1 Transcriptional apparatus	SCO3323	D6ERX0	SCO3323 ECF sigma factor BldN	XIC	20.0114	19.4097	19.823	19.3922	19.5268	19.8781	19.8351	19.9478	19.2296	19.0716	18.4796	18.6442	18.8425	18.4922	18.5227	18.1352	19.0479	19.9548	19.87	19.9245	18.9248	18.8641	18.8539	18.8889	20.6163	20.4744	19.2798	19.7388	19.7948	20.0081	19.4608	19.8365		21	0.426735	0.0170959	0.211671	0.00418951	6.20096e-07	0.696897	0.0730403	4.45881e-05	0.535684	0.0381253	0.434928
Fig 1 Transcriptional apparatus	SCO3356	P38133	SCO3356 ECF sigma factor SigE	XIC	16.7272	17.0266	17.4527	17.926	17.4522	17.6963	17.5972	17.3119	17.0635	17.1335	17.2889	18.3577	18.8137	17.8129	14.3839	17.5276	14.3392	17.1316	15.8392	14.1222	15.0164	17.5034	15.2172	16.2629	15.6865	13.8557	16.5304	16.9873	14.6319	13.2657	13.2787	16.0323		16	2.70052e-74	1.1109e-36	2.25656e-05	0.695875	0.00306927	0.178994	0.947948	0.0703087	1.31685e-72	4.17029e-35	0.000423553
Fig 1 Transcriptional apparatus	SCO3613	Q9XAI9	SCO3613 RNA polymerase sigma factor	XIC	16.6846	15.865	16.652	16.7052	17.1575	17.1016	16.9886	17.1679	15.0151	14.9045	14.6884	14.5226	14.785	13.6034	14.1397	15.2455	16.1115	16.6666	15.8818	15.3897	15.0093	15.1748	15.0566	13.5003	14.9628	15.1102	13.5199	15.4426	15.0185	14.8693	14.5992	13.2215		4	0.000265425	0.00629981	1	0.376651	0.531006	0.537473	0.774319	0.202283	0.000800165	0.0161507	1
Fig 1 Transcriptional apparatus	SCO3626	Q9X8P3	SCO3626 ECF sigma factor SigE-like	XIC	16.036	17.8858	17.2536	17.6754	14.8418	15.7292	13.0947	14.6209	15.6901	14.608	13.857	16.8516	17.4514	15.0564	18.0471	16.0111	14.8087	13.0964	15.4911	14.1382	13.71	14.233	16.9424	16.3544	14.6186	13.6379	16.0021	13.8034	14.07	13.8973	14.8156	13.566		6	0.116275	0.00325768	0.183898	0.52	1.0794e-07	0.273745	0.475343	0.533112	0.185615	0.00911364	0.399375
Fig 1 Transcriptional apparatus	SCO3715	A0A076M7E6	SCO3715 ECF sigma factor	XIC	15.0738	13.0484	14.7476	13.0962	13.8245	16.5049	14.5578	16.7346	14.4148	16.8028	13.1434	16.9459	15.5096	17.6584	14.1837	14.4129	18.0475	17.7481	15.788	16.4945	18.9042	18.5825	18.5903	18.3593	16.7871	16.8003	17.5082	16.7653	17.3806	16.5658	18.4209	16.694		7	0.00202456	1.0517e-08	0.460104	0.384449	0.818754	0.603607	0.28327	0.0286978	0.00516513	8.22239e-08	0.681155
Fig 1 Transcriptional apparatus	SCO4034	Q9ADM4	SCO4034 RNA polymerase sigma factor SigN	XIC	18.4689	18.0241	19.0875	18.7975	18.0839	18.7879	18.4026	18.1791	18.0635	18.4464	18.1134	17.8433	17.5403	17.6904	17.8963	18.2102	18.1662	18.0155	17.9434	18.1035	19.2133	19.3339	17.7614	18.922	18.1212	18.3625	18.484	18.9839	19.3344	19.4043	18.8244	19.1456		8	7.8984e-05	0.000672455	0.0964524	0.194222	0.0146314	0.0973786	0.351133	0.00261016	0.000258901	0.00223679	0.263863
Fig 1 Transcriptional apparatus	SCO4409	Q9F379	SCO4409 ECF sigma factor	XIC	16.0634	17.1193	17.163	16.6859	17.4403	16.3251	17.0172	17.1216	17.7369	17.069	15.8497	16.4457	17.4566	17.2665	18.2276	17.934	15.0957	15.6585	16.3361	16.4315	16.3395	16.1434	16.3672	15.6629	17.2315	17.3704	14.5723	14.6995	16.7878	16.9267	17.544	15.8217		9	0.794606	2.66515e-12	0.0407111	0.299315	0.00292687	0.0645471	0.817094	0.0147786	0.848799	3.23235e-11	0.1498
Fig 1 Transcriptional apparatus	SCO4647	P36266	SCO4647 Anti-termination protein NusG	XIC	22.5581	22.9149	23.0355	22.8079	22.5864	22.7751	22.6558	22.5251	22.6259	22.4277	22.0908	22.3265	22.5052	21.8912	20.4565	20.8883	22.3321	22.7964	22.6485	22.8242	22.2795	22.228	22.2702	22.3941	23.5012	23.6318	21.9018	22.5609	22.7609	22.6962	21.6737	23.1609		4	2.36254e-06	0.0108354	0.396431	0.951356	0.855866	0.519205	0.186972	0.233023	9.49431e-06	0.0257544	0.629446
Fig 1 Transcriptional apparatus	SCO4654	Q9L0L0	SCO4654 RNA polymerase subunit beta RpoB	XIC	18.7443	20.6766	20.8984	20.4655	17.7572	19.2978	17.7487	16.4033	20.1831	14.5149	14.13	20.1721	19.0057	20.6038	22.4059	22.5708	13.3476	14.581	14.5688	14.038	14.4955	15.7537	14.7167	14.0151	14.3024	14.3702	12.8458	15.3715	12.9553	13.9956	13.1997	14.6632		12	7.2679e-09	1.02891e-07	0.268474	0.606506	0.00673324	0.320409	0.859563	0.000678589	3.8626e-08	7.13596e-07	0.499364
Fig 1 Transcriptional apparatus	SCO4895	Q9AK31	SCO4895 ECF sigma factor	XIC	23.2551	23.2511	23.4738	23.265	23.1024	23.1516	23.1142	23.2418	22.2479	21.9541	22.0989	21.6853	21.9093	22.2597	22.5644	22.1559	21.3499	21.4005	21.0937	20.8733	21.9124	22.0193	22.037	21.9798	19.7796	19.7527	20.2762	19.9535	19.6782	19.9865	19.8089	19.6905		7	0.513085	0.00250135	0.68557	0.48435	0.875085	0.279168	0.0376019	0.17861	0.616746	0.00725853	0.836869
Fig 1 Transcriptional apparatus	SCO4965	Q9ADK2	SCO4965 Transcription elongation factor GreA	XIC	20.187	20.1348	19.9336	20.0374	19.3936	19.1251	19.3798	19.8422	20.5175	20.5593	20.8319	21.0419	20.0658	20.4679	19.8686	19.9265	21.222	21.264	21.3268	21.2756	21.0305	21.021	21.067	20.9073	21.2738	21.0828	21.5818	21.1226	20.4853	20.2534	20.6031	20.9122		11	0.131752	4.87838e-09	0.902765	0.633554	0.874038	0.180496	0.105925	0.00288177	0.206148	4.08402e-08	0.957631
Fig 1 Transcriptional apparatus	SCO5243	D6EUP4	SCO5243 Stress response sigma factor SigH	XIC	21.0709	21.0132	21.0124	21.0081	21.1602	21.0733	21.185	21.0937	20.7393	20.7896	20.9847	20.5933	20.6052	20.7263	20.5514	20.2358	19.9376	20.0538	19.9516	19.7459	20.9345	20.8061	20.456	20.6011	19.8778	19.6013	19.916	20.0029	20.3317	20.2399	20.2503	20.296		9	0.00203599	0.000697835	0.269865	0.304094	0.00185564	0.349438	0.820902	0.2856	0.00519151	0.00231146	0.500769
Fig 1 Transcriptional apparatus	SCO5244	Q9R3X8	SCO5244 Anti-sigma factor	XIC	20.7029	20.3901	21.0068	20.8334	21.1073	20.8481	21.0108	21.8937	21.0564	21.027	20.088	20.4223	20.1262	20.1301	20.8118	20.579	20.9974	21.4411	20.9446	20.9972	20.9326	21.197	20.6968	20.9613	20.4779	19.0061	20.8111	20.9434	19.6929	20.096	20.8737	20.1135		7	2.18694e-05	1.44584e-05	0.219123	0.880993	0.0437185	0.85988	0.119657	0.0241713	7.74847e-05	6.72449e-05	0.443877
Fig 1 Transcriptional apparatus	SCO5357	Q8CJR6	SCO5357 Rho transcription terminator factor	XIC	24.3782	24.4006	24.3515	24.486	24.2321	24.4514	24.2227	24.3693	24.6897	24.7205	24.9009	24.7764	24.6762	24.6195	24.9276	25.1249	23.5584	23.4112	23.4558	23.3355	24.0803	24.0659	24.3723	24.1558	24.318	24.483	24.5716	24.2691	24.0646	24.0939	24.5375	24.0907		18	0.551958	9.96321e-12	0.728607	0.0860033	0.725554	0.0425711	0.0125954	0.0189305	0.652527	1.15789e-10	0.859001
Fig 1 Transcriptional apparatus	SCO5704	Q9KYR1	SCO5704 Transcriptional termination/antitermination factor	XIC	18.2563	18.6174	18.3919	18.4095	17.9002	17.7487	17.9549	18.1719	19.7222	19.0426	19.3861	19.3978	19.1498	19.1752	19.7547	19.7306	13.8287	14.9976	14.8982	13.7488	14.4606	13.3613	13.911	15.0492	14.1306	14.0292	15.0082	15.36	13.4056	14.2818	14.0245	13.9356		25	0.696803	0.000344176	0.834908	0.00142359	9.01893e-06	0.370065	0.67823	7.18383e-10	0.775866	0.00123517	0.917119
Fig 1 Transcriptional apparatus	SCO6164	Q9ZBS4	SCO6164 RNA polymerase-binding protein DksA-like	XIC	17.3514	17.7035	16.1819	17.1411	19.1572	19.2504	19.5184	19.2756	13.5861	14.9238	14.9196	14.632	15.433	14.3233	14.8505	13.8085	13.8075	14.6539	14.9823	13.6128	13.9007	13.633	14.7058	13.4111	14.4315	14.2109	14.207	13.895	12.1152	13.2934	15.0335	14.9511		19	0.1984	0.00130056	0.560699	0.0650067	0.0100534	0.0737744	0.845159	0.000727883	0.287686	0.00404714	0.752306
Fig 1 Transcriptional apparatus	SCO6996	Q9KZF7	SCO6996 RNA polymerase sigma factor	XIC	14.55	15.5006	14.9428	15.774	16.346	15.9455	16.2023	16.1542	16.6542	16.5784	17.196	16.7458	16.5313	16.6201	17.1458	16.9261	16.4169	16.1236	16.2809	16.205	16.7241	16.6025	16.2688	16.3856	16.828	15.7464	16.9558	16.7835	17.5198	17.553	17.6219	17.6401		8	0.922073	2.42719e-05	0.695572	0.523769	0.186607	0.239472	0.0177343	0.568494	0.949576	0.0001079	0.843388
Fig 1 Transcriptional apparatus	SCO7112	Q9FC74	SCO7112 ECF-family RNA polymerase sigma factor	XIC	17.2123	17.5611	17.1734	17.0164	17.1242	17.1588	17.253	17.5814	16.4364	16.3224	16.6799	17.6231	17.1111	17.2982	17.3626	17.8404	16.8488	17.1044	17.9672	17.8465	18.2333	18.0245	17.582	18.2291	17.6379	16.8905	18.1155	17.7002	17.9913	17.265	17.1804	18.733		11	0.000301379	0.0933791	0.62884	0.524613	0.144896	0.880599	0.0193782	0.252136	0.00089995	0.160953	0.807825
Fig 1 Transcriptional apparatus	SCO7325	Q9KY13	SCO7325 Anti-sigma factor antagonist	XIC	18.0038	18.9046	18.1097	17.8949	16.961	16.984	17.5635	17.3884	17.3501	18.0194	19.8432	18.1572	16.0499	16.1533	17.0609	16.9609	15.698	15.8224	16.4039	15.3314	13.8201	16.2836	15.2981	14.3819	13.2732	15.4509	13.3903	16.5995	15.5654	15.7445	15.5386	16.9609		32	0.157597	0.213697	0.174358	0.870888	0.198922	0.656524	0.0655467	0.911443	0.211069	0.312662	0.325914
Fig 1 Transcriptional apparatus	SCO3896	Q9X8T2	SCO3896 RNA nucleotidyltransferase	XIC	20.6347	20.7453	20.9112	20.3143	20.504	20.6826	20.6097	20.6308	20.3249	20.5139	20.4781	20.0987	20.1726	20.2145	20.2016	20.3444	20.3333	20.523	20.3332	20.0663	20.2478	19.9967	19.654	19.3189	20.7801	21.1695	20.835	20.7787	20.5828	20.6029	21.0263	20.6096		7	0.287779	1.63e-06	0.00587014	0.0897654	5.88e-09	0.085713	0.556447	0.280146	0.358615	6.82e-06	0.0217693
Fig 1 Transcriptional apparatus	SCO2793	P57666	SCO2793 Oligoribonuclease OrnA	XIC	19.4485	19.6114	19.5048	19.767	19.6087	19.9116	20.0434	19.8113	20.3995	20.4838	20.1258	20.7868	20.4668	20.5414	21.0105	20.3997	19.9154	19.933	19.5022	19.6615	20.1704	20.2086	20.456	20.8074	20.2115	19.1923	20.5674	20.0473	20.1971	20.1159	20.3429	20.3935		4	0.966975	0.00152521	0.000860517	0.312807	0.00064757	0.4718	0.221932	0.740081	0.974746	0.00381074	0.00421603
Fig 10 Eukaryotic-like serine or threonine protein kinases	SCO2110	D6EIZ4	SCO2110 Putative Serine/threonine protein kinase	SC	32	26	29	30	34	32	32	34	20	16	13	18	14	10	13	12	28	43	29	25	24	25	16	16	30	11	18	21	18	19	14	21		8	0.16452	0.111585	0.395506	0.045605	0.00816037	0.24197	0.0137765	0.0383282	0.237316	0.197511	0.596865
Fig 10 Eukaryotic-like serine or threonine protein kinases	SCO2450	A0A076MAQ0	SCO2450 Putative Serine/threonine protein kinase	SC	8	8	7	6	10	10	7	9	6	7	5	5	8	6	6	7	13	16	17	16	11	13	16	12	13	7	7	8	12	7	14	16		17	2.00786e-09	0.00104373	0.0100182	0.468145	0.00311215	0.0950932	0.889999	0.285627	1.25713e-08	0.00346367	0.0446905
Fig 10 Eukaryotic-like serine or threonine protein kinases	SCO2666	Q9L255	SCO2666 Putative serine/threonine protein kinase	SC	28	28	26	23	30	33	33	34	25	24	26	27	24	23	18	17	28	21	25	17	21	24	23	19	8	5	8	10	18	18	12	11		15	1.40961e-10	0.0142496	1.00835e-05	0.385045	0.000187483	0.0110343	0.218287	0.249579	1.14358e-09	0.0346471	0.000206878
Fig 10 Eukaryotic-like serine or threonine protein kinases	SCO2974	D6EV43	SCO2974 Putative Serine/threonine protein kinase PkaA	SC	32	28	30	31	37	39	44	34	28	34	30	34	38	31	16	19	34	39	36	39	32	39	39	31	36	33	26	32	29	31	25	25		20	3.41291e-15	0.472984	0.068411	0.248986	0.689294	0.571545	0.849734	0.821471	8.2659e-14	0.600605	0.185309
Fig 10 Eukaryotic-like serine or threonine protein kinases	SCO3820	A0A076MAW5	SCO3820 Putative serine/threonine protein kinase	SC	21	19	18	21	24	32	30	32	15	22	17	18	18	15	12	6	16	29	31	21	23	21	20	15	13	12	13	14	13	13	12	17		19	3.58046e-06	0.826955	0.248949	0.747621	0.356092	0.525745	0.181082	0.400363	1.2519e-05	0.89025	0.446382
Fig 10 Eukaryotic-like serine or threonine protein kinases	SCO4423	P54741	SCO4423 Putative Serine/threonine protein kinase AfsK	SC	27	31	32	26	30	27	34	31	26	24	11	18	21	21	16	11	23	22	22	18	22	16	14	15	23	17	18	22	20	18	14	21		7	2.59508e-05	2.76649e-06	0.337692	0.0731463	0.0169385	0.0052817	0.213288	0.710647	7.8041e-05	1.83386e-05	0.541073
Fig 10 Eukaryotic-like serine or threonine protein kinases	SCO4911	D6ECG3	SCO4911 Putative serine/threonine protein kinase	SC	20	18	20	17	25	25	29	29	11	19	14	16	11	15	9	10	14	13	13	13	11	14	12	16	12	8	8	12	13	15	11	10		14	0.00597351	0.231497	0.694273	0.844578	0.011708	0.0138594	0.707554	0.476221	0.0119062	0.349889	0.82963
Fig 10 Eukaryotic-like serine or threonine protein kinases	SCO1551	A0A076MDE3	SCO1551 Putative serine/threonine protein kinase	XIC	17.4277	16.5916	17.5172	16.9571	17.1193	17.0117	16.985	17.556	18.1473	17.6759	17.551	16.4063	16.9447	16.5887	16.5148	16.9297	17.6659	17.974	17.9291	17.4492	17.2665	16.9229	15.9422	16.1407	17.8424	16.2884	17.2211	17.6867	17.5449	16.4689	16.9957	17.3825		13	0.00669527	0.216278	0.304464	0.7116	0.101191	0.820423	0.158868	0.746116	0.0131913	0.332968	0.508635
Fig 10 Eukaryotic-like serine or threonine protein kinases	SCO1724	D6EML9	SCO1724 Putative serine/threonine protein kinase	XIC	16.6565	19.3972	17.8663	17.8762	15.3159	14.9892	16.3421	16.451	19.2526	18.1831	22.1588	18.2044	19.1773	18.9649	19.2022	19.8558	19.1112	15.3327	13.9309	15.021	18.9811	19.6187	18.1125	18.9536	17.9826	19.0454	20.7775	19.4797	20.2147	19.9645	19.4237	19.1813		13	0.000711726	0.883636	0.999574	0.57942	0.794249	0.0303527	0.00164312	0.874558	0.00167475	0.925446	0.99981
Fig 10 Eukaryotic-like serine or threonine protein kinases	SCO2244	Q9RDS3	SCO2244 Putative serine/threonine protein kinase	XIC	16.234	15.6172	16.103	15.2273	16.1271	16.7161	17.3809	18.1462	16.394	16.6191	15.6507	16.2314	15.3568	16.0105	16.6432	16.8193	18.1074	17.7851	17.8443	17.2804	18.7131	18.7206	19.1775	18.6697	16.0546	16.5326	17.2443	17.8688	17.8994	18.0036	18.3297	17.3353		13	0.94006	0.00111411	0.176457	0.525673	0.276891	0.0579954	0.0105015	0.163478	0.958989	0.00366329	0.355564
Fig 10 Eukaryotic-like serine or threonine protein kinases	SCO3344	Q9X8G8	SCO3344 Putative serine/threonine protein kinase	XIC	15.4327	15.8349	16.0528	15.7669	15.7933	15.6601	15.439	15.3155	16.6972	15.481	15.891	16.0842	16.3407	16.2663	16.6448	16.4587	14.6521	16.0534	14.4573	15.2042	13.6993	13.9946	15.1746	14.7809	14.5144	15.5828	16.0038	15.0314	15.8928	15.2469	16.7105	15.6919		19	3.37266e-07	3.20081e-05	0.0676142	0.0698026	0.0245624	0.297888	0.709778	0.0568688	1.41789e-06	0.00015946	0.18415
Fig 10 Eukaryotic-like serine or threonine protein kinases	SCO3621	Q9XAI1	SCO3621 Putative serine-threonine protein kinase	XIC	19.2101	19.2009	18.9115	18.5086	18.8909	19.1302	18.823	19.1256	19.3293	19.3513	18.5007	19.0796	19.1319	19.3443	17.9809	18.6782	17.4388	17.1206	16.9792	16.2301	17.99	18.2343	18.5349	17.837	18.1277	17.916	17.366	17.6966	18.1027	18.1269	16.7755	17.9096		16	0.014494	0.457934	0.349399	0.341625	0.188989	0.903094	0.0063381	0.0154927	0.026781	0.586595	0.554158
Fig 10 Eukaryotic-like serine or threonine protein kinases	SCO3821	Q9S2C0	SCO3821 Putative Serine/threonine protein kinase PksC	XIC	20.5923	20.4051	20.6906	19.8889	20.6007	20.329	20.1233	20.846	19.3474	19.5892	20.107	19.1265	20.0343	20.1431	19.7976	20.1994	19.6345	20.1661	20.1534	19.3735	18.5438	19.2469	19.4853	19.1115	19.1447	19.142	19.6274	19.2656	19.2181	19.3643	19.7166	19.4749		19	0.42265	0.00043246	0.767129	0.265067	0.398608	0.534466	0.00270971	0.712826	0.522525	0.00156956	0.877212
Fig 10 Eukaryotic-like serine or threonine protein kinases	SCO3848	Q9XA16	SCO3848 Putative Serine/threonine protein kinase	XIC	21.286	19.2048	20.7516	20.8329	21.9556	21.472	21.2986	21.8462	20.6654	20.591	21.6734	20.6623	20.7663	20.2045	21.5105	21.3448	14.1273	14.0463	15.804	13.9557	14.6557	14.6464	14.6461	14.4175	13.8527	15.065	13.5023	14.9082	15.5461	14.5639	14.4358	14.6965		11	5.55425e-07	4.00436e-05	0.0128788	0.0524661	0.000143041	0.00350003	0.00218228	0.261077	2.26597e-06	0.000193967	0.0540518
Fig 10 Eukaryotic-like serine or threonine protein kinases	SCO4488	A0A076M926	SCO4488 Putative serine/threonine protein kinase	XIC	18.8678	19.2972	18.9318	19.1172	18.9247	18.5079	18.5192	19.2778	19.3491	19.3877	18.6847	19.0907	18.7232	18.4758	18.5396	18.7717	19.6979	19.7523	19.7121	19.0188	19.0458	19.0933	19.3258	19.1284	16.8111	17.176	18.426	18.1915	17.5571	17.3749	17.9956	17.4209		13	0.533808	0.581254	0.220416	0.0699528	0.000881789	0.63645	0.839945	0.0293786	0.629389	0.694902	0.413593
Fig 10 Eukaryotic-like serine or threonine protein kinases	SCO4775	Q9L0I2	SCO4775 Putative Serine/threonine protein kinase	XIC	17.8738	17.976	17.6126	17.972	17.5807	17.6226	17.4655	17.7439	15.7683	17.5599	17.8067	17.818	17.5325	17.4831	17.2528	17.9504	13.2658	14.0442	13.2485	14.1223	13.6744	14.6344	14.3439	13.9367	15.1922	16.1192	12.9627	14.2729	14.3087	14.064	13.2015	14.4819		5	0.0182775	0.000735152	0.241281	0.868489	0.00632651	0.895634	0.535588	0.49903	0.0329034	0.00252074	0.439619
Fig 10 Eukaryotic-like serine or threonine protein kinases	SCO4776	Q9L0I1	SCO4776 Putative serine/threonine protein kinase	XIC	20.5852	20.666	20.656	20.6197	21.1877	20.974	21.056	21.1364	21.4484	21.1088	20.875	20.9018	21.0902	21.2122	21.2991	21.2549	20.2947	20.0834	20.4597	19.9823	20.7094	20.4754	20.4915	20.383	20.1459	20.2407	19.4422	20.5135	20.4315	20.1834	20.425	20.1221		18	1.66425e-07	0.0454181	0.231643	0.0176312	1.83475e-08	0.108226	0.540329	0.0103039	7.41078e-07	0.0932978	0.427859
Fig 10 Eukaryotic-like serine or threonine protein kinases	SCO4777	Q9L0I0	SCO4777 Putative Serine/threonine protein kinase	XIC	16.8129	17.2997	17.2755	16.6502	14.2813	13.8609	16.798	14.6091	17.8165	17.1984	17.6747	14.4794	16.6408	16.976	16.8461	17.1614	13.9983	14.5324	13.4469	12.9622	13.8693	13.8236	14.7383	15.1544	13.5533	14.5543	13.5801	14.6094	15.0441	12.5322	14.2738	14.6969		21	7.68751e-13	1.10685e-08	0.000124145	0.235963	0.0590645	0.0315046	0.013445	0.00289654	9.96566e-12	1.30268e-07	0.00139453
Fig 10 Eukaryotic-like serine or threonine protein kinases	SCO4779	Q9L0H8	SCO4779 Putative Serine/threonine protein kinase	XIC	19.7393	20.0948	19.9164	20.1519	19.6239	19.9206	19.782	19.8576	19.7226	19.8664	19.8317	19.8385	19.6626	19.8228	19.8885	20.0147	19.2186	19.4886	19.411	18.89	19.223	19.3421	19.5729	19.494	18.1574	18.2031	18.0673	18.3388	17.9882	18.2322	18.3685	17.6784		6	6.65346e-07	0.0436384	0.0630375	0.0961295	0.340128	0.666901	0.839931	0.660424	2.66622e-06	0.0902017	0.17534
Fig 10 Eukaryotic-like serine or threonine protein kinases	SCO4820	D6ECQ2	SCO4820 Putative serine/threonine protein kinase	XIC	14.941	14.1282	13.8527	13.1966	13.8954	14.6416	14.1526	13.0908	14.6766	14.9022	14.3099	12.8521	14.4489	14.4175	16.1938	15.7861	14.9982	15.272	14.6414	13.9159	15.7763	15.4464	15.0903	15.3349	16.595	16.6503	18.3248	16.2524	17.2244	16.8905	18.8196	16.6464		19	1.81482e-09	0.0186244	0.00882586	0.00564867	0.215375	0.00820935	0.812839	0.935738	1.15372e-08	0.0435974	0.0403132
Fig 10 Eukaryotic-like serine or threonine protein kinases	SCO6219	A0A076M3V3	SCO6219 Putative serine/threonine protein kinase	XIC	18.668	18.9955	19.1113	19.0457	19.1485	18.82	19.1066	18.3333	19.7643	19.8793	19.9131	19.6966	20.0474	20.0109	18.7621	20.4645	18.8441	18.425	18.2346	18.3714	17.31	17.2518	17.715	17.2375	17.353	17.0263	17.4154	17.4035	17.4779	17.0826	16.1225	17.5986		12	0.223026	0.0149628	0.000322764	0.65649	0.739784	0.00259987	0.933733	0.0295132	0.306738	0.0361203	0.00300661
Fig 10 Eukaryotic-like serine or threonine protein kinases	SCO6626	O86560	SCO6626 Putative serine/threonine protein kinase	XIC	20.5785	21.2362	21.1363	22.6609	21.2437	21.6884	21.0783	20.9708	23.3292	21.7765	21.8371	22.1045	21.1573	21.305	22.0077	22.5965	17.6533	15.6797	17.6049	13.5537	16.7097	17.5315	17.901	18.3533	14.013	15.3757	18.2015	18.7489	19.5707	16.7148	18.321	15.09		12	0.00401989	0.113354	0.069913	0.00657686	0.150908	0.538274	0.735126	0.82713	0.00828508	0.199716	0.188038
Fig 10 Eukaryotic-like serine or threonine protein kinases	SCO6681	D6EFD0	SCO6681 Putative serine/threonine protein kinase ramC	XIC	14.082	15.6872	14.4014	15.2595	14.8903	14.6456	13.1868	14.4707	13.0002	15.1122	15.0265	12.8221	14.2768	13.1837	12.1286	14.1209	16.9321	16.3081	16.7475	16.7276	17.8943	17.8195	18.0862	17.9974	14.9635	13.9319	13.3355	13.694	15.0914	13.6245	13.6884	13.4792		9	5.08805e-07	0.0321727	0.468454	0.0775795	0.00512792	0.774851	0.0339903	0.00177598	2.08778e-06	0.0696327	0.66117
Fig 2 to 9 Transcriptional regulators and sensory histidine kinases	SCO0168	A0A076MB30	SCO0168 Regulator protein with cNMP binding motif	SC	36	35	29	36	26	26	28	28	36	26	24	34	25	25	32	26	41	51	35	40	39	39	35	42	41	38	41	47	44	38	39	50		10	0.722711	0.0127299	0.188598	0.328792	0.791476	0.0831952	0.744748	0.781452	0.791237	0.0314917	0.371879
Fig 2 to 9 Transcriptional regulators and sensory histidine kinases	SCO0871	A0A076MFD1	SCO0871 Two-component sensor protein	SC	31	29	27	24	34	26	30	36	23	26	17	26	19	23	16	19	10	18	15	14	14	11	9	15	14	10	14	13	19	17	20	16		14	0.000483794	0.169081	0.771879	0.671944	0.0279835	0.710457	0.781904	0.507832	0.00117001	0.276238	0.878986
Fig 2 to 9 Transcriptional regulators and sensory histidine kinases	SCO1026	D6EU29	SCO1026 Putative transcriptional regulatory protein	SC	14	11	10	18	21	20	16	17	17	16	11	18	15	17	15	14	6	4	4	3	20	18	22	21	6	6	9	7	13	14	8	18		21	0.000214459	0.0514316	0.425322	0.347766	0.0320891	0.0121486	0.790619	0.00628161	0.000551418	0.104143	0.625534
Fig 2 to 9 Transcriptional regulators and sensory histidine kinases	SCO1654	D6ENK3	SCO1654 Two-component system response regulator	SC	29	26	21	17	29	27	29	29	24	27	31	27	26	28	17	15	39	38	32	33	32	35	33	28	36	44	34	31	32	23	28	30		12	0.00384388	0.981206	0.191357	0.0175264	0.905944	0.132302	0.724794	0.0788562	0.0079322	0.989536	0.374697
Fig 2 to 9 Transcriptional regulators and sensory histidine kinases	SCO1950	Q9Z515	SCO1950 Sporulation transcription regulator WhiA	SC	22	25	27	24	30	24	26	22	20	19	22	16	12	13	13	17	23	15	15	11	14	13	9	9	16	15	17	12	13	14	9	13		5	0.152316	0.00106143	0.41938	0.178065	0.201696	0.0539699	0.244969	0.140733	0.222623	0.00350867	0.619585
Fig 2 to 9 Transcriptional regulators and sensory histidine kinases	SCO2013	D6EKA4	SCO2013 Two-component system response regulator	SC	20	25	22	19	24	17	28	18	21	21	20	23	28	21	19	17	41	43	40	40	27	31	34	34	29	36	27	28	33	32	21	37		18	0.00852236	0.134378	0.151551	0.924543	0.000338199	0.530009	0.57152	0.0272539	0.0165675	0.228723	0.320738
Fig 2 to 9 Transcriptional regulators and sensory histidine kinases	SCO2094	A0A076MBS9	SCO2094 Putative regulatory protein	SC	23	20	27	24	33	27	23	27	35	37	29	37	29	27	26	27	30	28	26	19	24	26	31	33	21	22	23	21	24	23	21	24		21	5.82044e-19	0.00108055	0.00082523	0.307455	0.345069	0.539403	0.378507	0.567499	7.8104e-17	0.00356473	0.00617989
Fig 2 to 9 Transcriptional regulators and sensory histidine kinases	SCO2192	A0A076MBG9	SCO2192 Putative regulator	SC	10	11	12	16	11	18	15	14	12	16	8	12	8	9	7	6	6	1	3	3	8	9	4	6	12	8	15	19	17	17	12	21		14	3.54702e-05	0.925312	0.899392	0.0228873	0.766561	0.0614833	0.95902	0.735945	0.000103472	0.953608	0.951925
Fig 2 to 9 Transcriptional regulators and sensory histidine kinases	SCO2234	Q8CK02	SCO2234 glnE adenylyltransferase (adenylate GSI and glnK)	SC	50	43	49	48	73	54	56	63	40	50	33	39	38	39	37	38	55	56	40	40	50	64	48	52	30	18	27	44	48	54	47	40		9	0.108736	0.29841	0.565405	0.194055	0.545892	0.00218309	0.880275	0.255	0.165352	0.427715	0.737194
Fig 2 to 9 Transcriptional regulators and sensory histidine kinases	SCO2386	D6EFV9	SCO2386 FasR	SC	18	21	23	24	28	22	18	24	19	18	15	16	13	13	11	16	24	21	18	25	27	23	22	21	30	15	22	27	40	32	32	39		16	2.18686e-12	0.0956966	0.853338	0.297963	0.380203	0.972483	0.422288	0.668918	2.58519e-11	0.174233	0.928517
Fig 2 to 9 Transcriptional regulators and sensory histidine kinases	SCO2879	A0A076M3D7	SCO2879 Histidine kinase-like ATPase	SC	34	27	23	20	29	29	27	35	29	28	16	24	10	7	7	8	44	53	56	49	33	36	40	34	44	43	28	29	30	29	25	26		16	0.156008	9.76247e-06	0.603695	0.712247	0.97035	0.422388	0.081916	0.412763	0.22715	5.57134e-05	0.764226
Fig 2 to 9 Transcriptional regulators and sensory histidine kinases	SCO3008	D6EV09	SCO3008 Putative two-component system response regulator OrrA	SC	22	18	19	26	33	38	29	23	30	24	28	33	31	31	14	13	17	20	13	20	27	33	27	28	18	23	11	15	19	19	16	24		10	0.0174971	0.381472	0.0311566	0.0339607	0.0388799	0.585711	0.0347525	0.0615662	0.0316998	0.514076	0.106172
Fig 2 to 9 Transcriptional regulators and sensory histidine kinases	SCO3013	Q9KYW8	SCO3013 Two-component system response regulator MtrA	SC	13	22	25	19	28	23	35	27	34	27	31	25	22	28	26	21	38	42	34	28	35	38	33	35	19	27	19	24	27	25	21	26		12	0.00277104	3.48825e-06	1.41227e-05	0.815683	0.0275914	0.879765	2.61404e-06	0.819663	0.00587707	2.26099e-05	0.00026324
Fig 2 to 9 Transcriptional regulators and sensory histidine kinases	SCO3033	Q9KZL1	SCO3033 Putative integral membrane regulatory protein	SC	23	29	23	19	22	22	17	21	19	20	12	16	10	16	9	9	28	35	52	32	24	30	28	26	41	19	22	19	25	26	23	21		21	4.63938e-05	0.243849	0.338519	0.47835	0.00530906	0.91124	0.576273	0.60396	0.000132306	0.365002	0.541827
Fig 2 to 9 Transcriptional regulators and sensory histidine kinases	SCO3063	D6EUU9	SCO3063 Two-component system response regulator DraR	SC	32	36	35	27	37	31	32	37	33	28	21	24	20	26	21	18	24	29	24	22	25	23	21	18	29	23	20	26	23	23	21	22		7	1.44814e-05	0.052595	0.000103139	0.534448	0.235039	0.0712367	0.371486	0.229711	4.57089e-05	0.106152	0.0012133
Fig 2 to 9 Transcriptional regulators and sensory histidine kinases	SCO3571	D6EQG7	SCO3571 Crp transcriptional regulator	SC	54	47	55	52	60	62	55	49	60	49	48	48	57	43	43	35	51	44	44	44	50	54	55	50	51	31	40	45	44	37	35	44		7	0.360295	0.00774623	0.00548395	0.133217	0.608487	0.00446592	0.629793	0.828582	0.45833	0.0206663	0.027926
Fig 2 to 9 Transcriptional regulators and sensory histidine kinases	SCO3659	D6EPG8	SCO3659 Bacterial sensory transduction regulator	SC	28	24	21	23	29	24	30	34	22	20	20	23	19	18	16	14	27	36	31	28	21	27	25	21	20	19	17	21	18	20	21	22		10	4.37603e-05	3.22878e-12	0.257746	0.133	0.000109282	0.201916	0.00936737	0.040306	0.000125156	9.65717e-11	0.456072
Fig 2 to 9 Transcriptional regulators and sensory histidine kinases	SCO3859	A0A076MAS4	SCO3859 Transcriptional regulator	SC	38	40	32	38	51	46	45	39	39	41	31	36	30	26	19	22	41	42	36	39	36	40	38	38	31	22	25	31	32	27	32	30		6	0.20484	1.10205e-07	0.00890093	0.428982	7.97902e-05	0.000556294	0.00938614	0.000445835	0.28543	1.02851e-06	0.0405814
Fig 2 to 9 Transcriptional regulators and sensory histidine kinases	SCO4009	A0A076MAI0	SCO4009 Two-component system sensor kinase/response regulator	SC	25	32	37	32	31	30	28	40	40	44	42	38	27	30	26	26	26	24	27	16	34	34	34	32	41	22	37	38	31	33	35	27		10	0.957279	1.3857e-07	0.992953	0.545115	5.62329e-05	0.00804028	0.0272252	5.52719e-05	0.971366	1.2509e-06	0.995962
Fig 2 to 9 Transcriptional regulators and sensory histidine kinases	SCO4158	D6EK53	SCO4158 Uncharacterized LacI-type transcriptional regulator	SC	21	17	20	14	20	21	20	19	8	7	15	8	12	12	6	7	19	17	23	18	14	8	10	8	7	5	6	7	12	15	5	11		11	0.0310104	0.000108683	0.312124	0.350524	0.00757869	0.0122119	0.363033	0.528253	0.0534235	0.000476269	0.517431
Fig 2 to 9 Transcriptional regulators and sensory histidine kinases	SCO5289	A0A076LZB5	SCO5289 CvnA5 sensor-like histidine kinase	SC	24	36	33	43	17	15	11	25	26	29	24	34	21	11	17	20	59	64	60	49	41	47	57	39	47	29	41	45	34	33	29	29		5	3.07047e-05	5.48239e-06	0.000756467	0.148703	0.993027	0.533827	0.0785348	0.134428	9.10141e-05	3.40251e-05	0.00576937
Fig 2 to 9 Transcriptional regulators and sensory histidine kinases	SCO5405	D6ET65	SCO5405 MarR-like regulator AbsC	SC	39	42	41	46	30	30	41	34	35	42	45	43	40	40	37	33	59	56	51	46	45	45	50	48	32	35	38	34	32	33	29	28		14	0.0012253	0.317434	0.438892	0.294025	0.261724	0.310805	0.291864	0.576435	0.00276515	0.447744	0.636087
Fig 2 to 9 Transcriptional regulators and sensory histidine kinases	SCO5552	D6ERM0	SCO5552 Putative regulator NdgR	SC	22	16	15	16	23	28	19	24	21	24	12	19	14	12	16	13	15	24	26	17	12	12	12	10	25	20	16	11	21	23	15	21		12	0.417127	0.0234335	0.212178	0.604167	0.560906	0.00381023	0.396518	0.687163	0.516855	0.0527653	0.402239
Fig 2 to 9 Transcriptional regulators and sensory histidine kinases	SCO5748	A0A076M5H5	SCO5748 Sensory histidine kinase OsaA	SC	125	121	135	107	149	142	138	134	117	124	115	107	110	100	76	76	109	123	128	131	123	108	103	98	152	147	89	109	130	131	120	124		17	6.07689e-05	0.00484476	0.0145425	0.568944	0.00021227	0.211001	0.358168	0.319108	0.000170558	0.0135364	0.0593778
Fig 2 to 9 Transcriptional regulators and sensory histidine kinases	SCO6687	A0A076LZB6	SCO6687 Putative DNA-binding protein	SC	58	61	53	55	36	35	35	51	18	20	13	17	14	9	9	8	9	5	10	5	5	5	5	5	5	3	2	2	5	6	4	3		15	0.987843	0.00940558	0.459081	0.313226	0.835706	0.745071	0.445564	0.662757	0.990837	0.024424	0.653292
Fig 2 to 9 Transcriptional regulators and sensory histidine kinases	SCO7016	Q9L039	SCO7016 Putative LacI-family transcriptional regulatory protein	SC	17	15	15	21	18	14	17	18	10	10	12	13	12	11	15	14	16	9	8	9	9	11	16	10	9	6	13	13	7	8	8	8		15	0.507336	0.0066661	0.831949	0.220952	0.719645	0.855859	0.0386548	0.83653	0.604638	0.018017	0.916634
Fig 2 to 9 Transcriptional regulators and sensory histidine kinases	SCO7093	D6ECD7	SCO7093 Putative transcriptional regulator	SC	24	32	28	23	25	28	28	28	15	16	10	14	13	16	12	16	15	11	17	19	17	15	20	15	21	13	11	23	27	26	13	26		10	0.036284	0.000678657	0.0324241	0.570096	0.680415	0.980204	0.985512	0.643266	0.0615687	0.00234484	0.109738
Fig 2 to 9 Transcriptional regulators and sensory histidine kinases	SCO7295	A0A076LU75	SCO7295 Putative LuxR-family regulator	SC	8	11	13	15	16	16	10	16	11	9	7	6	5	8	2	4	13	13	10	6	6	13	6	6	8	0	3	5	4	3	4	7		23	0.00586864	0.000240257	0.325417	0.448861	0.00360227	0.911369	0.71848	0.379565	0.011716	0.00094974	0.530284
Fig 2 to 9 Transcriptional regulators and sensory histidine kinases	SCO7327	A0A076M1K9	SCO7327 Putative two-component system sensory histidine kinase OsaD	SC	59	51	49	55	75	72	72	75	50	48	51	48	48	59	34	46	46	53	47	52	50	43	38	44	43	42	39	46	51	47	39	53		19	0.00211205	0.0051492	0.159359	0.988303	0.116129	0.226339	0.928582	0.0679084	0.00459122	0.0143386	0.332085
Fig 2 to 9 Transcriptional regulators and sensory histidine kinases	SCO0148	Q9RIW6	SCO0148 Putative transcriptional regulatory protein	XIC	15.6692	15.249	15.2079	15.0826	15.2625	15.1888	15.3246	15.3081	13.6908	15.3511	12.4738	15.2194	14.6901	14.343	14.2171	14.2048	15.6482	15.7814	15.8573	15.631	14.4332	14.1283	13.9913	14.2032	15.9226	15.5436	13.2189	15.0167	15.5611	16.3184	14.598	15.7233		10	0.66516	0.869077	0.0124728	0.00416501	3.42614e-05	0.0699244	0.414775	0.0129018	0.745492	0.917298	0.0529293
Fig 2 to 9 Transcriptional regulators and sensory histidine kinases	SCO0174	A0A076MKY9	SCO0174 DNA-binding protein	XIC	14.9401	13.8363	13.8357	13.9335	15.2358	13.6301	13.8583	13.9684	13.9764	14.5878	13.4441	13.9661	14.2706	13.7208	16.6858	13.6567	15.2156	16.0068	15.8214	13.897	16.8851	17.017	17.0574	16.7114	17.5897	16.2516	18.3133	18.4819	18.9553	18.1194	18.2974	19.1338		14	8.58771e-06	0.0154263	0.000108692	0.193238	0.000121079	0.121255	0.000268681	0.000102539	2.80883e-05	0.0369928	0.00126115
Fig 2 to 9 Transcriptional regulators and sensory histidine kinases	SCO0203	Q9RI43	SCO0203 Two-component sensor OdsK	XIC	20.6971	20.8095	20.7532	20.8382	21.1052	21.1025	21.14	21.1799	21.3389	20.9816	20.8663	20.8131	20.883	20.996	21.8707	21.6005	19.9913	19.5611	19.2905	19.108	20.6489	20.7533	20.8852	20.8006	18.6453	18.2986	19.5174	19.2776	19.4671	19.6729	20.1191	19.3268		18	0.526992	0.000415672	0.268961	0.439397	0.0168691	0.0026805	0.894345	0.0440568	0.623404	0.00151596	0.469051
Fig 2 to 9 Transcriptional regulators and sensory histidine kinases	SCO0204	Q9RI42	SCO0204 LuxR family two-component system response regulator OdsR	XIC	20.2751	20.6992	20.8389	20.3462	20.1325	19.8235	20.7485	19.9343	20.5136	19.4763	20.5829	20.3099	19.8941	20.3319	18.8861	20.1648	16.0865	12.992	16.671	13.5385	13.9371	14.1213	14.6811	13.1624	14.698	13.6338	15.5397	14.5506	13.1622	14.2008	13.877	14.7721		8	0.75386	0.0532999	0.00212429	0.432221	0.0817099	0.718588	0.0766097	0.254758	0.817945	0.1074	0.0131415
Fig 2 to 9 Transcriptional regulators and sensory histidine kinases	SCO0289	Q9S2C4	SCO0289 Probable transcriptional regulator	XIC	17.2775	16.5483	17.1292	16.6814	15.9253	15.9683	17.0251	16.5638	14.7019	16.9827	14.6157	17.5834	16.7965	17.4957	17.7665	15.3476	14.1878	14.1004	13.8494	14.522	14.7282	14.8702	13.5365	15.1783	14.4288	15.823	13.5794	13.6387	14.7387	14.6816	15.9198	15.1127		22	0.00882321	7.87022e-06	0.679744	0.637785	0.0102511	0.832594	0.931807	0.00154368	0.0170936	4.62981e-05	0.818451
Fig 2 to 9 Transcriptional regulators and sensory histidine kinases	SCO0296	Q9RL21	SCO0296 Putative transcriptional regulator	XIC	17.1639	17.4038	17.585	17.1655	17.1934	17.2184	17.0072	16.8301	17.9778	17.6991	17.4658	17.7369	17.3847	17.2768	17.3851	17.1547	17.4757	17.5299	17.0422	17.0271	17.7175	17.8786	17.839	16.9119	17.9192	17.9282	18.561	18.2217	18.2215	18.1979	18.4344	17.9343		11	6.41933e-06	2.29762e-06	0.000108715	0.137499	0.00164315	0.00107583	0.0530116	1.40376e-05	2.15497e-05	1.54158e-05	0.00126115
Fig 2 to 9 Transcriptional regulators and sensory histidine kinases	SCO0316	Q9RL02	SCO0316 Putative DNA-binding protein	XIC	18.3111	18.5183	18.3423	18.354	18.2839	18.2977	18.0038	16.0926	15.0052	18.4173	17.6307	18.3153	18.3156	14.7833	14.6037	15.6345	18.3376	17.8584	17.3193	17.6165	18.5128	18.5621	18.4446	18.4075	17.8471	17.8214	18.5089	18.6586	20.249	18.8938	18.7456	18.7365		22	0.50458	3.92356e-12	0.417442	0.912611	0.69907	0.303112	0.71425	0.34348	0.601787	1.12604e-10	0.617764
Fig 2 to 9 Transcriptional regulators and sensory histidine kinases	SCO0337	Q9RK42	SCO0337 Putative transcriptional regulator	XIC	15.7225	15.3707	15.4836	16.0205	16.7287	16.6385	15.9912	15.8577	16.4836	13.8949	14.358	15.3747	13.2186	15.5897	16.2942	14.5936	13.9713	14.6131	13.0083	13.9332	13.4475	15.9828	14.1153	16.0934	13.813	15.8033	14.4158	14.4779	14.3108	13.6836	15.1807	14.6568		19	0.0104835	0.656211	0.0482593	0.903691	0.491788	0.629542	0.921718	0.00671712	0.0199657	0.759638	0.145041
Fig 2 to 9 Transcriptional regulators and sensory histidine kinases	SCO0357	Q9RJV3	SCO0357 Probable GntR-family regulator	XIC	17.6258	16.7932	17.4946	16.5397	17.7576	17.4282	17.4789	17.1294	17.57	17.8768	18.4177	17.6995	16.4486	17.0451	14.9768	17.449	17.2322	15.5471	15.0501	14.7056	16.7515	17.012	17.0974	17.0215	16.4983	15.8919	17.0223	16.4265	16.3787	16.3299	16.4471	15.6376		8	0.215506	0.0138191	0.108626	0.114142	0.00763151	0.287464	0.88451	0.356868	0.297715	0.0337769	0.258853
Fig 2 to 9 Transcriptional regulators and sensory histidine kinases	SCO0360	A0A076MGV0	SCO0360 Probable DNA-binding, LacI family, regulator	XIC	14.2277	17.1467	17.1392	17.7253	17.3581	17.0173	16.0312	16.7842	17.7555	17.8097	19.5549	18.9632	17.1078	17.593	18.6966	18.2132	17.1586	16.1168	15.9133	14.2202	18.22	18.3177	18.8345	17.6391	17.8559	17.8415	18.6379	17.7399	17.5838	17.4029	17.7758	18.2474		18	0.0172178	0.000578329	0.0366315	0.855687	0.0301836	0.127226	0.219839	0.141016	0.0312336	0.00203266	0.119892
Fig 2 to 9 Transcriptional regulators and sensory histidine kinases	SCO0376	Q9RJL2	SCO0376 Putative transcriptional regulator	XIC	16.6066	16.6148	16.9516	17.2189	17.1844	17.2479	17.534	17.5216	18.9545	18.452	18.9432	18.8697	18.6197	18.7515	18.4557	18.7393	16.3577	15.873	16.7555	15.097	15.7958	16.2647	16.3906	16.1374	16.2223	14.0638	17.2659	16.9108	17.1887	16.5993	18.3458	16.8499		12	1.43874e-06	0.981526	0.188797	0.808162	0.433579	0.421059	0.745244	0.450792	5.42003e-06	0.989536	0.371975
Fig 2 to 9 Transcriptional regulators and sensory histidine kinases	SCO0452	Q9RL35	SCO0452 NAD-dependent protein deacetylase 1	XIC	15.7411	14.9053	14.8283	15.2867	13.8191	13.9472	14.161	13.7035	15.0618	13.5729	14.7579	13.597	15.4594	17.3315	14.5179	16.5819	14.9701	13.9113	13.9021	13.6624	14.3804	14.5667	13.3032	14.9205	13.9227	13.4544	13.1497	14.8586	13.3024	15.451	13.7441	14.4568		6	0.0988606	0.111095	0.0313132	0.396321	0.00211273	0.766076	0.146091	0.0536508	0.15187	0.197066	0.106632
Fig 2 to 9 Transcriptional regulators and sensory histidine kinases	SCO0487	Q9RK19	SCO0487 Putative MarR-family transcriptional regulator	XIC	16.0037	15.0708	14.3581	15.2274	16.3968	14.6515	16.365	17.4137	17.8603	13.219	14.3339	15.9257	13.5247	12.9791	14.391	13.543	15.106	15.3972	15.0767	14.7651	17.1274	17.7541	14.8583	15.5309	14.038	13.4766	15.5482	14.3373	14.0208	13.1691	13.376	12.8817		15	0.0453984	0.184367	0.353988	0.463465	0.0160423	0.966262	0.838547	0.321457	0.0757149	0.29557	0.558662
Fig 2 to 9 Transcriptional regulators and sensory histidine kinases	SCO0527	P48859	SCO0527 Cold shock protein scoF	XIC	20.1858	19.366	19.4273	19.6823	19.4301	19.0299	19.4047	19.9104	20.8876	20.3962	20.2656	19.785	18.6632	17.3248	19.5186	18.8954	21.9324	20.9494	21.1662	20.8452	21.7653	21.6179	21.5627	21.8384	20.0558	19.2437	20.4329	20.2997	19.2209	19.4504	20.3671	19.8453		13	0.0907023	2.32109e-10	4.38509e-05	0.952919	0.000287408	0.00102707	0.0386774	0.145689	0.140951	4.1454e-09	0.000615707
Fig 2 to 9 Transcriptional regulators and sensory histidine kinases	SCO0574	Q93RZ6	SCO0574 Putative IclR-family regulatory protein	XIC	15.3059	16.06	15.9918	15.248	15.3768	16.0089	14.8332	15.9652	12.9868	15.0672	14.2584	14.4157	14.7796	15.3537	14.7856	15.993	14.0025	14.0375	13.7445	13.953	13.9409	15.0133	15.2802	15.0929	14.8107	15.1508	17.5653	15.7392	14.4028	15.9306	17.1417	13.8924		11	0.00646249	0.608441	0.585204	0.799363	0.976883	0.0926317	0.686049	0.450545	0.0127758	0.719483	0.752212
Fig 2 to 9 Transcriptional regulators and sensory histidine kinases	SCO0582	Q9RJQ8	SCO0582 Putative transcriptional regulator	XIC	16.8801	17.243	16.1939	16.8461	17.3502	16.7923	16.1521	16.6985	16.9786	16.7645	16.2474	16.893	17.3567	16.7729	17.6651	16.7499	14.5163	16.3032	16.3117	15.5765	15.8823	16.0511	15.7351	16.0096	17.2799	16.4322	17.3233	16.563	17.1599	17.3161	17.2066	16.8055		9	7.53626e-05	2.80019e-05	0.15468	0.0530015	0.0350759	0.00188681	0.029905	0.83664	0.000208803	0.000142302	0.325361
Fig 2 to 9 Transcriptional regulators and sensory histidine kinases	SCO0588	A0A076MJR7	SCO0588 Putative sensor kinase	XIC	18.6893	18.3613	18.7789	18.2201	19.2698	19.347	19.0675	19.1922	17.6457	18.4648	16.3536	16.1626	17.2945	17.3272	15.8589	15.9679	19.1898	19.0861	19.4845	18.7477	18.4238	18.2588	18.2675	17.8447	20.6569	20.5518	18.7016	19.8317	19.8703	19.7993	20.093	19.4601		23	0.346792	0.000263354	0.000101879	0.0578394	1.20332e-05	0.000135148	0.203632	0.0154622	0.444112	0.00102313	0.00120436
Fig 2 to 9 Transcriptional regulators and sensory histidine kinases	SCO0608	Q9RJN6	SCO0608 ScbR-like butyrolactone binding regulator	XIC	22.3525	22.2976	21.8767	22.1728	22.5508	22.3953	22.3308	22.338	23.978	23.4904	23.3736	23.3797	23.6445	23.4185	24.335	24.4541	20.1287	19.3415	19.6515	19.4834	21.5878	21.3763	21.3981	21.2061	21.1582	21.2174	22.1685	21.0473	21.2247	21.0552	22.4573	21.3492		11	3.34306e-05	0.94061	0.849746	0.269495	0.0854488	0.0168015	0.945714	0.152077	9.81567e-05	0.964504	0.927047
Fig 2 to 9 Transcriptional regulators and sensory histidine kinases	SCO0659	Q9RJA5	SCO0659 Putative DeoR-family transcriptional regulator	XIC	17.1694	17.3063	16.955	17.3385	17.2567	17.1537	17.7309	17.2358	16.918	17.0391	16.8959	17.2484	17.694	17.4569	16.67	17.1165	16.95	16.3479	15.761	16.4479	16.4072	16.9077	16.726	16.9083	16.4611	16.628	15.6525	15.5956	16.2449	16.5466	15.7654	16.6077		15	0.000376686	0.526493	0.0743526	0.17541	0.0117408	0.179015	0.186959	0.0757105	0.000926782	0.64752	0.196467
Fig 2 to 9 Transcriptional regulators and sensory histidine kinases	SCO0702	Q7AKR8	SCO0702 Putative regulator	XIC	18.6674	18.0921	17.5288	17.7162	16.2578	16.2594	16.2388	17.9643	17.1498	16.8069	16.9753	17.6937	15.084	15.9704	14.5962	17.0716	14.1177	14.7975	14.5869	14.8662	14.3144	14.5382	13.5721	16.1268	13.6358	14.9411	14.083	14.6342	14.3602	12.5842	14.256	15.9721		18	2.57977e-17	3.20374e-17	0.0034138	0.480431	2.25034e-12	0.0198951	0.159736	0.0179963	1.42317e-15	5.30219e-15	0.0191304
Fig 2 to 9 Transcriptional regulators and sensory histidine kinases	SCO0794	D6EY84	SCO0794 Putative ROK family transcriptional regulator	XIC	16.837	16.9345	17.1531	17.2173	16.9028	16.6457	16.8706	16.8001	16.5471	17.3661	16.8013	17.3641	17.2975	17.2847	16.9357	18.5321	16.8998	16.5716	16.0273	15.7534	17.497	17.9996	17.8753	17.8364	16.5539	16.9045	17.2788	17.6476	17.9785	17.9515	18.2513	17.4669		25	4.61823e-06	7.66313e-14	0.373644	0.503899	3.81394e-06	0.101247	0.683684	0.0269459	1.59012e-05	4.22749e-12	0.575417
Fig 2 to 9 Transcriptional regulators and sensory histidine kinases	SCO0840	Q9XA85	SCO0840 Putative marR-family transcriptional regulator	XIC	15.3954	15.8667	15.41	15.8035	14.646	15.7144	14.8196	15.2737	14.3321	15.7452	14.112	15.8681	15.1187	14.1173	13.8734	15.6619	14.8192	15.4341	14.0018	14.589	14.2704	14.554	14.485	14.6176	14.8661	15.0739	14.0827	14.6366	14.9209	14.7915	13.8683	14.3203		11	7.95431e-05	7.88059e-09	0.679817	0.818045	0.564326	0.00191219	0.736801	0.000440726	0.000219406	9.68494e-08	0.818451
Fig 2 to 9 Transcriptional regulators and sensory histidine kinases	SCO0870	Q9RD39	SCO0870 Putative two-component system response regulator	XIC	18.2468	18.8547	18.7666	18.6282	18.6572	18.0665	18.8568	18.4107	19.2184	19.3932	19.1772	19.1193	18.7915	19.2306	19.8446	20.0731	17.2543	17.8101	16.8985	17.9203	18.4022	18.3719	18.5855	18.5577	18.0264	17.4576	19.0559	18.287	16.9545	17.0736	18.401	17.5705		5	0.000117124	3.65406e-08	0.507595	0.0727457	0.00579478	0.0244188	0.202802	0.000507545	0.000313995	3.76766e-07	0.692745
Fig 2 to 9 Transcriptional regulators and sensory histidine kinases	SCO0875	Q9RD34	SCO0875 Putative ArsR-family transcriptional regulatory protein	XIC	13.363	14.8016	13.5001	13.8898	13.2839	14.3375	14.0927	13.9983	13.4784	15.8392	15.2675	14.7422	14.8813	15.7769	13.4103	14.137	13.5263	13.975	13.2687	13.0774	14.5547	13.6292	15.0971	13.9461	15.4296	14.2572	13.2577	13.5261	14.7519	14.8168	14.4337	15.7455		19	1.03848e-05	0.330172	0.281248	0.293952	0.129446	0.593677	0.331599	0.0517969	3.35026e-05	0.461646	0.483016
Fig 2 to 9 Transcriptional regulators and sensory histidine kinases	SCO0886	Q9RD24	SCO0886 Putative LacI-family transcriptional regulator	XIC	16.2193	18.3418	17.857	17.4514	17.6167	17.75	17.526	17.9419	16.4469	16.947	16.8163	16.5245	16.7291	15.8989	18.5569	14.4017	18.022	18.544	17.9741	17.6106	18.3438	18.4095	17.2716	18.4322	18.3902	18.5513	17.6885	18.1223	18.4665	18.4827	18.1233	18.8573		21	0.501845	0.00187678	0.334848	0.261345	0.00304462	0.00743367	0.0241848	0.846029	0.599245	0.00588641	0.538555
Fig 2 to 9 Transcriptional regulators and sensory histidine kinases	SCO1066	Q9K433	SCO1066 Putative lacI-family transcriptional regulator	XIC	16.272	18.0722	17.9236	17.3068	16.6055	13.116	16.0934	16.2851	18.0916	18.0815	17.6876	18.2499	17.4186	17.9766	18.9411	19.1038	14.087	15.2378	13.5106	14.0946	18.4977	14.5783	17.5047	17.2663	14.3045	14.7642	17.0159	15.7369	16.2363	15.2721	16.784	13.9308		5	0.100917	0.0495911	0.0796534	0.871834	0.0179007	0.00405176	0.091589	0.835266	0.154598	0.100682	0.206949
Fig 2 to 9 Transcriptional regulators and sensory histidine kinases	SCO1070	Q9K429	SCO1070 Putative two component system response regulator	XIC	15.2497	15.9387	16.2789	16.3246	14.7798	13.508	16.113	14.3358	15.9263	14.5907	14.7775	16.9521	17.0964	14.2345	14.5948	14.6853	15.0967	12.6648	14.4829	14.042	14.9022	14.2774	15.3326	14.5504	14.6236	13.4705	16.0631	14.5479	13.6389	13.5374	15.248	13.9999		7	0.000883458	0.000188029	0.0105357	0.610056	0.0136068	0.609244	0.0261998	0.630234	0.00204671	0.000765844	0.0463741
Fig 2 to 9 Transcriptional regulators and sensory histidine kinases	SCO1098	D6ETV9	SCO1098 Putative MarR-family regulatory protein	XIC	13.8015	13.858	14.3641	14.5283	13.8156	14.9162	13.8296	14.0788	13.6167	14.3064	13.875	14.5935	14.9783	15.1357	14.5116	15.3407	13.0527	13.4766	14.2594	14.2976	13.5184	13.7153	13.5205	13.7676	15.0987	13.5339	14.8879	15.0477	13.9194	14.5515	14.7955	14.3094		9	0.00306141	0.000497955	0.127563	0.896775	0.000955432	0.326446	0.929092	0.949862	0.00644063	0.00177739	0.285937
Fig 2 to 9 Transcriptional regulators and sensory histidine kinases	SCO1145	Q9EWY1	SCO1145 Putative marR-family regulator	XIC	15.9983	16.0255	17.1518	12.6588	17.1952	17.3705	16.7954	17.5468	14.7555	13.855	13.9712	15.2355	14.2688	15.0176	12.857	14.5291	15.4517	14.8068	16.4598	17.4033	16.1022	15.3134	15.6777	15.7059	16.4654	15.8205	16.5494	16.5651	17.9005	17.2939	17.2252	16.6718		5	0.00442262	0.0706974	0.154136	0.321367	0.291631	0.329538	0.0792462	0.577409	0.00904751	0.135668	0.324681
Fig 2 to 9 Transcriptional regulators and sensory histidine kinases	SCO1289	Q9K3F2	SCO1289 Putative gntR-family regulatory protein	XIC	20.1468	20.1824	20.6177	20.2259	21.1174	21.1975	20.9634	20.9314	18.6843	19.5268	19.6961	19.5197	20.4813	20.434	19.3895	19.6204	13.3365	13.8765	13.551	12.5573	14.6697	14.6833	14.2868	14.7541	15.0292	12.1335	12.5233	12.503	14.2738	13.7485	13.6437	13.094		7	0.000103962	6.48488e-07	0.000706198	0.190199	0.0285615	0.327573	0.0240107	0.00177082	0.00028114	4.90815e-06	0.00542766
Fig 2 to 9 Transcriptional regulators and sensory histidine kinases	SCO1299	Q93IX1	SCO1299 Putative transcriptional regulatory protein	XIC	16.63	16.5419	16.4428	16.4735	16.4549	16.4822	14.8041	16.5385	16.6183	16.6357	17.0132	16.6559	16.3337	16.7073	14.9517	16.289	15.7089	15.3789	13.8892	14.1769	16.1499	16.0857	14.2439	14.3222	14.8477	13.6104	15.0671	15.1045	15.9628	16.2482	12.949	15.7304		11	0.755797	0.00290131	0.0870508	0.681105	0.520155	0.393301	0.939362	0.930942	0.819509	0.00864647	0.220852
Fig 2 to 9 Transcriptional regulators and sensory histidine kinases	SCO1312	A0A076MHQ0	SCO1312 Putative transcriptional regulatory protein	XIC	15.5359	16.4035	16.4375	16.4126	15.9421	14.6322	16.0576	14.5716	15.8119	16.5622	15.8507	15.5293	15.4133	15.1758	16.1513	14.8613	16.6253	15.5482	15.5812	15.3648	16.4995	16.654	16.4166	16.5275	16.2411	14.7431	15.9931	15.8905	16.2258	15.8765	16.084	15.7965		13	0.000425536	0.00822242	0.42941	0.716769	0.30089	0.410274	0.374702	0.260658	0.00104129	0.021692	0.628747
Fig 2 to 9 Transcriptional regulators and sensory histidine kinases	SCO1331	Q9K402	SCO1331 Putative multi-domain regulatory protein	XIC	16.6481	15.9412	16.3688	16.6253	16.288	16.2805	16.4737	16.3652	16.9626	16.886	16.8274	16.6153	16.2567	17.0646	17.1111	17.2654	14.5218	13.0504	13.6029	14.445	13.7064	14.2094	13.2187	13.7058	15.3114	13.4668	12.5697	13.9663	13.9098	14.2494	13.8785	14.3925		17	3.24571e-10	0.186317	5.14357e-06	0.102343	0.0056304	0.00245755	0.504111	0.00787104	2.4233e-09	0.297639	0.000123645
Fig 2 to 9 Transcriptional regulators and sensory histidine kinases	SCO1358	Q9K3X6	SCO1358 Putative LysR-family transcriptional regulator	XIC	14.3203	18.2594	13.975	18.2639	15.366	14.2353	14.9088	15.6459	18.6162	18.6454	18.5917	18.4435	18.3047	18.3072	18.5436	18.4355	18.4308	15.011	13.7886	14.612	13.9731	13.5706	14.4615	15.1053	15.5688	15.0294	18.8875	18.6504	18.5032	18.3041	18.9581	18.2648		20	5.42519e-19	1.07042e-18	0.0771342	3.39375e-05	0.348015	0.973878	0.239246	0.107716	7.48224e-17	2.95257e-16	0.20167
Fig 2 to 9 Transcriptional regulators and sensory histidine kinases	SCO1360	Q9AKA2	SCO1360 Putative gntR-family transcriptional regulator	XIC	20.0294	19.6753	19.7023	20.4471	19.7716	19.2722	19.2166	20.2652	19.1541	20.5243	20.7643	20.8464	19.9797	20.3124	18.6856	20.4735	18.5195	19.3779	19.5022	20.8343	19.3269	20.1669	19.7549	20.2194	19.6103	20.6271	19.8664	19.1535	18.5135	18.2417	16.7735	19.3318		4	0.337514	0.0122256	0.00528401	0.172175	0.21933	0.107547	0.141522	0.0887236	0.434134	0.0304109	0.0271381
Fig 2 to 9 Transcriptional regulators and sensory histidine kinases	SCO1366	A0A076MDZ9	SCO1366 Transcriptional regulators of the PadR family	XIC	20.0406	20.2207	20.0092	19.8935	20.1009	19.8096	20.0301	20.0811	20.2731	20.0417	19.4908	19.4649	20.8481	20.9772	20.8307	21.3086	19.6219	19.4354	19.5639	19.4246	19.5631	19.4633	19.3614	19.2129	19.3376	19.3243	20.0321	20.1432	20.848	20.8577	20.5706	21.3163		11	0.0978285	0.0542071	0.992344	0.314537	0.000981987	0.213599	0.368446	0.932936	0.150517	0.108845	0.995753
Fig 2 to 9 Transcriptional regulators and sensory histidine kinases	SCO1377	Q9AK85	SCO1377 Putative molibdenum binding protein	XIC	13.8294	14.1459	14.8404	13.0287	13.3891	13.6058	14.1403	14.7064	15.4802	15.7723	14.4148	11.2805	14.7495	14.9183	15.1972	15.0402	17.4601	15.8249	16.6803	16.4343	16.2542	17.6741	16.9381	16.6498	14.761	15.2844	15.5288	14.9428	15.2458	14.0679	16.4534	15.9775		12	6.70262e-05	9.29711e-10	0.0237678	0.130234	0.00809244	0.0776369	0.575037	0.807772	0.000186643	1.39037e-08	0.0861497
Fig 2 to 9 Transcriptional regulators and sensory histidine kinases	SCO1410	Q9RKW9	SCO1410 Putative GntR-family transcriptional regulator	XIC	18.8899	19.4652	19.4933	19.0214	18.4697	18.5027	18.7104	19.2104	18.8732	18.7332	19.5544	19.2164	18.365	18.6093	17.9195	17.6264	19.6936	19.4766	19.5227	19.8045	19.241	19.0552	19.4784	19.326	19.7673	19.1364	19.6362	19.4522	19.4023	19.0033	19.4934	18.9795		19	8.83561e-11	0.947297	1.50943e-07	0.395225	0.000185175	0.0396589	0.175711	0.238941	7.43539e-10	0.96896	7.97266e-06
Fig 2 to 9 Transcriptional regulators and sensory histidine kinases	SCO1417	Q9RKX6	SCO1417 Putative GntR-family regulatory protein	XIC	18.7839	17.9739	19.3676	19.6284	19.2437	18.8078	19.0803	19.0256	19.6598	19.7236	19.2746	19.1366	19.1646	19.1996	19.3613	19.5497	18.8923	17.8468	18.5813	17.5539	19.3313	19.4365	19.0108	19.3622	18.5736	17.8104	19.8554	19.0676	19.9009	19.4417	20.122	19.7572		21	3.97647e-08	0.0659613	0.00638338	0.0935337	0.981063	0.387903	0.432262	0.473237	1.9763e-07	0.127929	0.0315672
Fig 2 to 9 Transcriptional regulators and sensory histidine kinases	SCO1463	A0A076MDG6	SCO1463 Transcriptional regulator	XIC	20.6691	20.7498	20.4924	20.6575	20.6111	20.8041	20.4808	20.8479	19.9735	19.5553	20.0395	20.0597	19.9706	19.2339	19.8885	20.2563	21.0742	21.3715	21.0151	21.2527	21.8689	21.5751	21.7464	22.0545	20.1312	20.0591	20.0876	19.7723	20.2273	19.5649	19.4255	19.9697		12	0.344485	0.00637833	0.484533	0.100933	0.427839	0.017383	0.0556653	0.94506	0.441613	0.0173146	0.674624
Fig 2 to 9 Transcriptional regulators and sensory histidine kinases	SCO1488	Q9KXR1	SCO1488 Bifunctional protein PyrR	XIC	18.3067	18.5463	18.3588	18.4256	18.3183	18.0736	18.2293	18.2406	19.3162	19.1916	19.3049	19.4013	19.3963	19.4054	19.0317	19.4169	18.45	18.1884	18.1451	18.2175	19.3005	19.3531	19.3643	19.3505	18.8918	18.4015	19.6222	19.2108	18.9865	18.8454	19.3132	18.9596		6	0.0184558	0.000238512	0.00984982	0.882165	0.988346	0.437974	0.94779	0.0150759	0.0332125	0.000945856	0.0440183
Fig 2 to 9 Transcriptional regulators and sensory histidine kinases	SCO1489	Q7AKQ8	SCO1489 Transcriptional regulator BldD	XIC	20.7906	21.1323	20.9978	21.3106	20.6269	20.5277	20.5507	20.3878	21.3084	21.8968	22.5783	22.3218	22.1781	22.2004	21.7928	21.835	20.9274	20.6255	21.032	20.5008	21.566	21.5504	22.0415	21.8922	21.6608	21.9635	21.6205	21.7205	21.2503	21.2974	21.2536	21.4505		17	2.15336e-10	0.293127	0.00476227	0.267896	0.840804	0.336574	0.250613	0.0358708	1.68369e-09	0.422215	0.0249944
Fig 2 to 9 Transcriptional regulators and sensory histidine kinases	SCO1504	A0A076MDB6	SCO1504 Putative regulator	XIC	16.7695	16.4464	17.5237	16.7628	15.9836	16.8832	16.4293	17.0486	16.8275	18.2108	17.0781	17.0871	16.706	17.4679	16.9168	16.484	15.8354	15.2617	14.3924	14.9509	15.73	16.7935	16.7357	15.5485	17.9049	16.8337	16.177	17.0967	17.9403	17.8771	16.5415	17.4551		12	0.0828189	0.406864	0.225906	0.794457	3.86086e-05	0.0286998	0.103211	0.195085	0.130249	0.53845	0.421048
Fig 2 to 9 Transcriptional regulators and sensory histidine kinases	SCO1521	Q9L288	SCO1521 Probable transcriptional regulatory protein	XIC	21.1193	21.6106	21.3518	21.3988	20.6357	20.5818	20.8263	20.6107	21.0221	21.6442	21.8067	22.1176	21.6382	21.9251	21.8854	21.1851	21.8903	21.9722	21.7794	21.6787	20.7018	20.9611	21.7357	21.8746	22.3982	22.6795	22.4955	22.1615	21.8701	21.939	22.1985	21.926		13	0.219604	0.399338	0.90533	0.397018	0.0165333	0.838841	0.0681759	0.0504442	0.302702	0.531558	0.955266
Fig 2 to 9 Transcriptional regulators and sensory histidine kinases	SCO1596	O88056	SCO1596 Putative two-component sensor OhkA	XIC	17.0129	17.5497	17.1799	16.5651	17.1257	16.7965	17.2497	17.4606	17.425	17.7404	17.3791	16.5537	16.0673	17.1621	17.4928	17.4375	16.0702	16.6549	16.4984	13.9366	16.9497	15.6373	17.6533	17.194	17.1984	13.9499	15.8134	15.5482	15.7598	14.1078	16.6611	16.2013		18	3.9862e-13	0.728179	0.0506699	0.773358	0.0764408	0.0728965	0.112455	0.23354	5.42233e-12	0.818337	0.150734
Fig 2 to 9 Transcriptional regulators and sensory histidine kinases	SCO1614	O88071	SCO1614 Putative transcriptional regulator	XIC	15.4844	15.6653	16.66	16.4159	16.4433	15.1293	12.8123	14.9402	17.0266	16.0609	14.9989	17.0156	16.2003	13.9435	17.4007	16.5111	13.8478	14.1619	13.896	14.6362	14.2312	16.127	16.3074	16.0512	13.6163	14.3773	16.5856	15.8622	17.2175	16.9252	17.3547	16.5022		21	3.2731e-05	0.338326	0.146305	0.724751	0.222833	0.668904	0.240853	0.667146	9.62858e-05	0.470397	0.314052
Fig 2 to 9 Transcriptional regulators and sensory histidine kinases	SCO1678	Q9AD89	SCO1678 Putative transcriptional regulator	XIC	17.9629	18.0544	18.6232	18.2076	18.9125	18.5225	18.9796	19.2547	13.4486	13.1823	15.8765	16.7884	17.8591	17.5012	14.7667	17.5372	19.303	18.7906	17.9995	17.8814	19.3331	19.2716	18.723	18.7046	18.1707	17.9484	19.9449	19.8918	19.4706	18.6178	20.3838	19.3121		7	5.59769e-10	0.309261	3.03554e-05	0.598265	0.0129729	0.0018722	0.0577649	0.501763	3.90894e-09	0.439337	0.000462314
Fig 2 to 9 Transcriptional regulators and sensory histidine kinases	SCO1718	Q9S2B2	SCO1718 Putative regulator	XIC	14.5422	13.8117	13.8104	16.506	16.3866	14.1577	14.39	16.981	16.9379	16.4866	16.9459	15.9328	17.0795	16.9952	14.4523	16.2075	15.6338	14.0789	14.3443	14.3913	16.5711	13.3128	14.2826	17.0813	14.1286	17.5155	17.1314	16.3887	14.3683	15.2488	18.5653	18.4589		15	9.55225e-14	0.829884	0.078907	0.0017835	0.469978	0.967887	0.219788	0.0663877	1.50562e-12	0.891663	0.205547
Fig 2 to 9 Transcriptional regulators and sensory histidine kinases	SCO1728	Q9S2A2	SCO1728 Putative gntR-family transcriptional regulator	XIC	17.493	15.733	17.4953	16.1028	17.7568	17.6815	17.8257	17.6993	17.0456	16.1827	16.4242	16.8313	16.9589	17.1423	15.5405	13.8761	17.2702	17.1645	16.8046	17.6901	17.1717	18.4041	18.1537	18.1834	17.7846	18.4062	13.9182	16.7951	16.4964	17.1632	14.2035	16.1486		6	4.32751e-05	0.0199781	0.0103509	0.32415	0.262344	0.0231356	0.0126302	0.313152	0.000124054	0.0460285	0.0457227
Fig 2 to 9 Transcriptional regulators and sensory histidine kinases	SCO1778	Q9S222	SCO1778 Putative transcriptional regulator	XIC	16.6549	16.6962	16.8002	17.1566	17.3567	17.5228	17.1955	17.6575	16.4923	16.3639	16.0627	15.662	15.9326	15.9654	17.2923	17.024	16.6784	16.0404	16.8438	16.5853	16.99	17.1957	17.0599	16.4595	16.5583	13.5162	15.9705	15.8206	15.5075	16.615	16.1147	16.0412		7	0.000588931	4.01753e-08	0.6308	0.178759	0.701175	0.829807	0.655677	0.292197	0.00140647	4.0959e-07	0.784353
Fig 2 to 9 Transcriptional regulators and sensory histidine kinases	SCO1801	Q9X9Z1	SCO1801 Putative two component response regulator	XIC	14.7389	14.3702	16.1457	14.7902	13.0003	13.4453	15.1012	14.7676	18.9091	18.2562	16.8823	16.0645	17.8532	17.1829	17.5451	17.7554	14.6957	15.8004	15.2833	13.0138	15.056	14.6525	15.684	12.8338	14.4918	15.4058	15.2429	16.2704	16.4191	16.045	13.1057	13.6075		14	1.43712e-11	3.4393e-09	0.0152064	0.123095	0.000120277	0.270154	0.0231655	0.0258805	1.44439e-10	4.49372e-08	0.0610347
Fig 2 to 9 Transcriptional regulators and sensory histidine kinases	SCO1802	Q8CK17	SCO1802 Putative two-component system sensor kinase	XIC	12.825	16.5859	13.647	13.8815	18.8387	13.7415	19.4748	18.7917	19.1898	21.0299	18.1317	18.5519	20.6325	20.6303	18.6844	18.9885	18.3851	13.8609	14.1875	14.3534	14.9536	13.1043	13.8264	14.1259	14.659	14.1257	18.448	12.5216	13.6913	18.1075	14.881	19.1038		17	0.49534	0.346742	0.00704677	0.10554	0.457755	0.332297	0.0254847	0.70067	0.594049	0.479851	0.0336739
Fig 2 to 9 Transcriptional regulators and sensory histidine kinases	SCO1809	Q9S280	SCO1809 Phosphohistidine phosphatase SixA	XIC	16.9302	18.1211	17.4615	17.4474	17.1578	17.0771	17.9376	17.096	17.8613	17.999	18.4452	17.9457	17.1822	18.5051	19.6191	18.7079	17.608	17.8538	17.461	17.7207	18.3786	18.758	19.5993	19.2404	16.9034	17.0408	18.5619	17.1469	17.7528	16.914	18.3084	17.3893		18	1.46908e-07	0.0132488	0.928268	0.61806	3.06365e-05	0.986557	0.0530557	0.783045	6.636e-07	0.0325485	0.965407
Fig 2 to 9 Transcriptional regulators and sensory histidine kinases	SCO1839	Q9RJ29	SCO1839 Predicted transcriptional regulator	XIC	21.3738	20.3228	20.472	20.3769	21.7221	21.8503	21.1797	21.0325	19.0288	19.0066	20.4508	21.1275	21.3487	20.245	20.977	21.2409	16.4081	15.626	15.4787	14.9476	21.1455	20.1514	19.7276	19.8349	21.0674	21.5163	19.3371	20.097	20.3753	20.953	17.311	20.0812		20	3.05105e-05	0.138138	0.500714	0.56266	0.68713	0.803322	0.0830781	0.519075	9.04926e-05	0.23408	0.687323
Fig 2 to 9 Transcriptional regulators and sensory histidine kinases	SCO1926	Q9XAD0	SCO1926 Putative DNA-binding protein	XIC	14.6959	16.5465	16.2555	15.9452	13.4338	15.8324	14.5614	13.1306	17.7042	16.9179	18.0123	17.2396	16.8874	16.9864	18.0691	17.9444	16.0305	13.8973	13.609	14.7793	16.9001	16.9487	17.0254	16.7842	14.2718	14.1182	17.8212	17.2409	16.5892	16.6376	17.5874	16.2494		16	1.86878e-06	0.0445899	0.324581	0.00275358	1.8887e-05	0.954349	0.530305	0.0225626	6.90363e-06	0.0919526	0.530114
Fig 2 to 9 Transcriptional regulators and sensory histidine kinases	SCO1979	Q93JI3	SCO1979 Putative DNA-binding protein	XIC	16.8016	17.6075	16.9032	16.4408	14.2036	13.2103	14.6513	15.7115	13.411	12.2795	17.1291	14.9435	13.2178	14.2551	13.9694	15.1155	15.3988	15.8728	15.3047	15.8527	15.0172	14.7064	12.7751	14.3959	15.0256	15.7946	14.5316	15.7606	13.9387	13.6489	15.1975	14.7923		15	0.24495	0.0535487	0.124278	0.0322362	4.72159e-05	0.00701227	0.948063	0.0169496	0.331383	0.10777	0.281564
Fig 2 to 9 Transcriptional regulators and sensory histidine kinases	SCO2047	Q9S2T8	SCO2047 Putative DNA-binding protein	XIC	15.1133	15.2303	14.7117	14.4047	14.3617	13.8315	14.8578	12.6628	17.9135	15.3012	14.8127	17.4582	17.146	17.5243	17.95	18.1452	14.3258	13.4411	14.135	13.3288	14.0131	15.4423	15.3395	14.9869	15.641	14.9816	16.5825	16.0301	14.187	14.53	16.1469	14.3162		6	2.93636e-08	0.000569065	0.0899718	0.393641	0.559768	0.0681528	0.614314	0.688753	1.49682e-07	0.00200241	0.226412
Fig 2 to 9 Transcriptional regulators and sensory histidine kinases	SCO2120	D6EIY3	SCO2120 Putative two-component system regulator MacR	XIC	18.9567	18.9431	19.0113	18.8938	18.7432	18.3594	18.8902	18.8399	19.7342	19.256	19.7546	19.4659	19.4648	19.5114	20.6358	20.2859	18.2444	17.8927	17.5711	17.7166	19.4248	19.324	19.1661	19.5454	18.7024	18.7312	19.0598	18.835	19.0149	18.6408	19.0878	18.9071		15	0.00305699	0.131033	0.473941	0.428625	0.821481	0.497152	0.154853	0.256534	0.00643407	0.224389	0.665851
Fig 2 to 9 Transcriptional regulators and sensory histidine kinases	SCO2142	Q9X801	SCO2142 Putative two component sensor kinase	XIC	18.0045	18.2978	18.0639	18.2728	17.0511	16.52	17.6371	19.8335	14.16	14.4471	14.2979	13.6947	15.1192	14.0795	13.702	14.831	18.3741	17.7526	17.048	16.3124	18.3474	17.8724	18.0349	17.7583	14.0101	14.1737	13.8731	14.1625	14.2048	14.555	14.8497	13.918		12	0.00962603	0.229127	0.272869	0.952408	0.450418	0.987542	0.882984	0.23147	0.0185207	0.347682	0.472383
Fig 2 to 9 Transcriptional regulators and sensory histidine kinases	SCO2165	Q9S2S1	SCO2165 Putative two component system response regulator	XIC	18.3754	18.3517	18.1059	18.407	18.3759	18.1489	18.2723	18.0406	19.5211	18.9857	19.2126	19.1452	18.9328	19.0682	20.2307	19.9665	18.6495	17.9857	18.2497	18.0684	18.8962	18.9581	19.2143	18.7235	18.9738	16.1502	19.3558	18.8964	18.3863	18.5136	19.1041	18.9438		13	0.000989528	0.013539	0.0762752	0.560321	4.99683e-06	0.156782	0.890817	0.284896	0.00227349	0.0331792	0.199951
Fig 2 to 9 Transcriptional regulators and sensory histidine kinases	SCO2182	Q9S2Q4	SCO2182 Putative gntR-family transcriptional regulator	XIC	17.9428	19.2215	19.1221	18.1899	19.038	18.3446	18.4025	19.0513	19.5797	18.8877	19.1055	18.2892	18.9773	18.2086	19.5771	19.9627	17.9852	19.4821	17.6767	16.6191	19.3523	19.7616	19.5416	19.3911	20.2255	19.2816	20.6054	20.3598	20.2434	20.0743	20.6496	20.4794		12	0.19508	0.0719213	0.0993189	0.757361	0.00272256	0.423508	0.167327	0.346637	0.273995	0.137274	0.242081
Fig 2 to 9 Transcriptional regulators and sensory histidine kinases	SCO2209	A0A076M5A7	SCO2209 Putative transcriptional regulator	XIC	17.4762	16.473	16.1573	16.6324	18.0006	18.1231	17.9015	16.9225	16.4686	17.6157	16.4971	16.5118	17.0357	16.6519	18.096	16.6985	14.92	14.8312	15.2333	14.2475	12.8863	14.5341	15.5013	16.4367	15.5143	15.0425	15.1794	13.9271	15.9932	13.3154	15.4687	16.1407		20	0.963864	0.00131398	0.942418	0.0499991	0.848129	0.213771	0.34533	0.140584	0.975794	0.00425253	0.97018
Fig 2 to 9 Transcriptional regulators and sensory histidine kinases	SCO2216	Q9KZ21	SCO2216 Putative two-component system response regulator	XIC	20.6943	21.0785	20.7376	20.5585	20.7529	20.7329	20.7684	21.4798	20.6228	21.0808	20.9972	20.9584	20.7029	21.153	21.1284	21.8238	20.6698	20.7647	20.5302	20.847	21.5589	21.5287	21.2035	21.307	20.1273	20.2876	21.0305	20.6368	20.3546	20.5885	20.8492	19.8626		14	0.884775	0.00694462	0.401298	0.996113	0.267339	0.751811	0.182097	0.455435	0.922492	0.0186783	0.603892
Fig 2 to 9 Transcriptional regulators and sensory histidine kinases	SCO2223	Q9KZ14	SCO2223 Putative tetR-family transcriptional regulator	XIC	15.1191	15.8795	15.4221	15.3497	15.4364	14.0923	15.6019	14.7756	13.9681	14.028	14.6256	13.9281	14.2318	13.8562	12.9087	15.4488	15.3085	12.917	14.0508	13.2748	14.102	13.667	14.7392	13.2942	14.555	14.737	13.433	15.51	14.9941	13.552	14.1235	13.1594		10	1.98095e-07	0.862754	0.000436941	0.218289	3.19471e-06	0.362223	0.0239146	0.84093	8.73484e-07	0.912905	0.00379268
Fig 2 to 9 Transcriptional regulators and sensory histidine kinases	SCO2232	A0A076MBG2	SCO2232 HTH-type transcriptional regulator MalR	XIC	19.08	19.5182	19.4328	19.2836	19.3671	19.6271	19.5676	19.6493	20.2725	20.4081	19.9685	20.0471	20.0047	19.6651	20.4348	20.8712	19.0095	18.3057	18.0298	18.4681	19.9804	20.0147	19.7068	19.7306	20.7821	20.4003	20.6145	20.594	20.9993	21.0257	21.6781	21.007		15	0.00967447	0.000955338	0.921784	0.396614	0.00021444	0.880671	0.00273828	0.805553	0.0185745	0.00321141	0.96209
Fig 2 to 9 Transcriptional regulators and sensory histidine kinases	SCO2280	Q9RKP8	SCO2280 Putative TetR-family transcriptional regulator	XIC	17.3753	17.7168	17.7097	17.055	17.4375	17.2181	16.8531	17.5812	18.0459	17.4721	18.0175	17.1422	16.8549	16.4362	17.1039	18.867	16.8144	16.9111	16.522	16.0059	16.4194	17.3417	16.7056	16.8147	16.7906	15.4353	16.3781	17.0277	16.5727	16.8857	18.381	16.9507		4	0.0207448	0.0124348	0.72452	0.13251	0.656669	0.000511231	0.192506	0.641235	0.0370497	0.0308385	0.850612
Fig 2 to 9 Transcriptional regulators and sensory histidine kinases	SCO2281	Q9RKP7	SCO2281 Putative two-component system response-regulator Aor1	XIC	16.9087	17.1822	16.4135	16.5569	16.251	16.4239	17.2997	17.1097	17.87	17.6127	18.031	18.4935	16.9362	17.4144	17.8968	17.6198	17.2478	17.5037	16.7927	17.2489	17.5296	18.2593	18.4165	18.4466	17.3845	17.6629	18.5156	18.0908	17.9608	18.2637	18.6649	18.0344		7	0.00172179	0.0260821	2.89357e-05	0.0354959	0.0905532	0.118213	0.87573	0.0926685	0.00378908	0.0579407	0.000442049
Fig 2 to 9 Transcriptional regulators and sensory histidine kinases	SCO2374	Q9RDR0	SCO2374 Putative transcriptional regulator	XIC	13.3057	15.8621	16.0655	17.0857	13.1281	15.926	14.5469	13.4553	16.7867	17.4731	18.194	18.2749	17.9719	18.3321	20.4016	19.6124	14.7051	14.6161	15.2911	14.1788	18.0391	18.2558	18.8452	18.4358	14.011	13.8506	14.0268	16.92	17.6857	16.6989	18.7603	16.8104		18	8.21458e-05	0.000484599	0.722941	0.184444	0.00229488	0.797058	0.516832	0.816202	0.000225833	0.00173721	0.849361
Fig 2 to 9 Transcriptional regulators and sensory histidine kinases	SCO2442	Q9L0A4	SCO2442 Putative gntR-family transcriptional regulator	XIC	16.375	14.6445	14.5115	15.5255	15.3315	15.6784	15.3294	15.8059	15.2673	15.5665	15.9073	14.5631	15.4776	15.8406	16.874	16.4498	15.1675	14.42	14.6114	15.0074	14.8432	14.1794	14.625	14.8837	15.5498	14.7009	14.2491	14.4485	14.4778	12.8904	14.5041	13.9332		15	1.44767e-09	0.000133213	0.106551	0.498382	5.34094e-06	0.04815	0.830474	0.199369	9.37114e-09	0.000569193	0.255321
Fig 2 to 9 Transcriptional regulators and sensory histidine kinases	SCO2508	Q9L2H5	SCO2508 Putative metal uptake regulation protein Zur	XIC	18.5002	18.3494	18.3572	17.901	18.3304	17.318	15.62	17.616	17.0304	17.679	16.3436	17.6795	16.9604	16.7033	14.985	16.9896	17.95	18.9635	18.1617	16.0281	18.5113	18.6087	18.5741	18.4823	19.3109	19.8727	18.5631	19.3442	16.8031	18.8074	18.363	18.9524		8	0.0823097	0.210869	0.0436348	0.86493	0.00938988	0.361309	0.132193	0.337464	0.12953	0.327177	0.135574
Fig 2 to 9 Transcriptional regulators and sensory histidine kinases	SCO2517	D6EEC8	SCO2517 Two-component system response regulator	XIC	23.5134	23.5821	23.5347	23.6773	23.3932	23.5601	23.5918	23.6194	22.3932	22.4285	22.1216	22.154	22.492	22.4944	22.5064	22.4247	22.1283	21.3727	21.5406	22.2101	22.5321	23.1794	22.7167	23.0997	17.7729	17.4806	18.475	18.0008	18.0446	17.5633	18.7846	18.1169		13	1.12152e-15	7.725e-07	0.297536	0.641379	0.0125197	0.491397	0.0644283	0.537697	3.20021e-14	5.74171e-06	0.50026
Fig 2 to 9 Transcriptional regulators and sensory histidine kinases	SCO2518	Q9L2G5	SCO2518 Putative two-component sensor kinase	XIC	18.6183	18.616	18.2995	17.8892	18.9595	19.2313	18.6358	19.2797	16.9091	17.0372	17.111	16.254	16.5246	16.6601	16.2929	16.3515	19.1878	18.5979	19.3918	19.3623	18.1901	18.3086	18.6911	17.9268	14.2181	14.2429	14.2128	14.9627	14.6897	13.2212	15.7829	13.4521		21	0.00601866	0.21747	0.342627	0.832887	0.416468	0.586343	0.225684	0.301359	0.0119914	0.334116	0.546815
Fig 2 to 9 Transcriptional regulators and sensory histidine kinases	SCO2539	Q9RDF2	SCO2539 Era-like GTP-binding protein	XIC	18.5811	19.0133	18.7399	18.8904	18.0654	18.0708	17.8769	17.9046	19.6735	19.3904	19.04	19.6621	19.0282	19.2303	19.6364	19.8104	19.0101	18.6901	18.4298	18.1423	19.3492	19.2321	19.5836	19.3482	19.6486	19.6546	20.4894	20.0591	19.8867	19.556	20.1757	19.6492		17	0.0862365	0.349754	0.114946	0.219181	7.25614e-05	0.647593	0.913556	0.846578	0.134812	0.482772	0.269837
Fig 2 to 9 Transcriptional regulators and sensory histidine kinases	SCO2555	Q9RDD6	SCO2555 Heat-inducible transcription repressor HrcA	XIC	19.7556	19.9053	19.7079	19.9927	19.4786	19.3819	19.2433	19.4581	19.9057	19.9293	19.5666	19.9403	20.2998	19.8796	19.6563	20.4268	19.0694	18.6417	19.0979	18.9585	19.3039	19.3116	19.4661	19.1639	19.7245	19.8501	19.8019	19.9735	20.0491	19.7596	19.604	20.0152		19	1.19131e-10	0.103914	0.658467	0.5994	0.00115483	0.72061	0.318443	0.365273	9.80901e-10	0.186191	0.803953
Fig 2 to 9 Transcriptional regulators and sensory histidine kinases	SCO2647	Q9L1Y8	SCO2647 Putative MarR-family regulatory protein	XIC	15.632	15.1749	15.5554	13.9177	15.8467	15.8161	15.2346	15.6632	14.4144	15.8545	15.3959	15.0552	13.5259	15.5355	14.5447	13.8005	16.041	16.735	16.6953	17.0126	16.1597	16.1616	16.1107	15.5661	17.4026	16.0536	15.8156	16.7666	15.129	17.2005	16.8729	16.3055		16	0.0218452	0.577228	0.906336	0.237997	0.00754651	0.0357791	0.0834008	0.245117	0.0387777	0.691087	0.955266
Fig 2 to 9 Transcriptional regulators and sensory histidine kinases	SCO2657	A0A076MA64	SCO2657 Putative ROK-family transcriptional regulatory protein	XIC	13.7435	15.2885	13.6176	15.7286	14.2079	12.5612	15.4842	14.4112	17.7136	17.5501	17.5905	17.8622	15.5315	15.4565	16.8856	14.3285	14.033	15.5233	14.793	15.6683	15.4866	16.0326	16.9407	17.0066	15.4491	14.6444	17.5011	15.5804	16.0501	16.0162	16.3631	14.4122		18	1.30267e-05	0.0386083	0.304867	0.893042	0.364446	0.0583451	0.562284	0.322449	4.1354e-05	0.0810187	0.508993
Fig 2 to 9 Transcriptional regulators and sensory histidine kinases	SCO2669	A0A076M5Y1	SCO2669 Uncharacterized protein with forkhead associated domain	XIC	18.8838	19.3519	19.135	19.2184	18.6247	19.079	19.2327	19.3013	19.5144	19.1616	18.1683	18.862	19.8536	19.7253	18.8333	19.2816	19.7334	19.5365	19.7347	19.8709	18.3321	18.3774	19.4887	18.7613	18.9498	19.4672	18.488	18.3001	18.2004	18.1675	18.4121	18.3502		20	1.60731e-12	0.303808	0.854346	0.198211	0.0752807	0.108882	0.463922	0.213359	1.95117e-11	0.433699	0.928933
Fig 2 to 9 Transcriptional regulators and sensory histidine kinases	SCO2753	Q9RDH4	SCO2753 LacI-family transcriptional regulator	XIC	18.69	18.0474	18.6524	19.1858	18.5574	18.5154	18.5233	18.7994	18.942	19.1774	19.1566	19.1969	19.0397	18.7162	18.0788	18.1354	18.2679	17.8819	17.9557	17.811	17.6298	18.124	17.9786	18.0285	18.9272	19.1276	18.6451	18.8919	18.5696	18.2955	18.3805	18.6558		21	0.00695088	0.0406982	0.646181	0.167565	0.331004	0.0103811	0.0465254	0.0190183	0.0136462	0.084902	0.794721
Fig 2 to 9 Transcriptional regulators and sensory histidine kinases	SCO2775	D6EXX8	SCO2775 Putative tetR-family regulatory protein	XIC	16.1751	16.4753	16.5476	16.8512	16.0263	15.7518	16.5226	15.8461	16.0103	17.9308	16.1376	16.1925	15.9132	16.2574	16.2916	15.8674	16.4228	15.7048	16.2434	16.5206	16.5358	15.6619	16.1345	16.2419	18.4895	18.0314	17.3991	16.982	17.8147	17.6908	16.9425	17.9085		17	0.00449491	0.698014	0.891558	0.619747	0.250683	0.00841818	0.00869648	0.0323519	0.00917271	0.793774	0.948283
Fig 2 to 9 Transcriptional regulators and sensory histidine kinases	SCO2792	Q9L062	SCO2792 AraC-family transcriptional regulator BldH	XIC	23.3527	23.3715	23.2504	23.087	23.11	23.3512	23.1752	23.3978	23.3664	23.1686	22.7945	23.4935	23.2173	23.1085	22.1997	22.2702	22.9705	23.4145	23.7876	23.5835	23.4499	23.4901	23.5162	23.6311	23.5993	23.9735	23.0691	23.3035	23.4401	23.3229	23.2149	23.2379		11	0.000427981	0.123851	0.625986	0.0768821	0.100291	0.000671274	0.333545	0.989831	0.00104625	0.214407	0.781892
Fig 2 to 9 Transcriptional regulators and sensory histidine kinases	SCO2794	D6EXV9	SCO2794 LacI-family transcriptional regulatory protein	XIC	19.1556	19.4546	19.4362	19.6512	19.6255	19.496	19.6328	19.5775	20.1209	20.2233	19.917	20.3018	20.1785	20.2833	20.8095	20.7259	19.0046	19.1595	18.401	18.6899	19.6114	19.7247	19.9357	19.8156	19.2058	19.8825	20.1067	19.7824	19.3857	19.5632	20.0511	19.613		19	5.92742e-17	8.08386e-06	2.6371e-07	0.0861968	0.973825	0.000224826	0.18755	0.198904	2.85724e-15	4.74425e-05	1.21233e-05
Fig 2 to 9 Transcriptional regulators and sensory histidine kinases	SCO2801	A0A076M3J7	SCO2801 Putative two component system response regulator	XIC	17.3785	18.528	17.992	16.3424	18.546	18.1403	17.8851	18.6432	17.7027	16.7951	14.4913	18.2	17.2835	17.7608	17.8937	17.2488	18.2369	17.0236	18.1407	18.0969	18.4678	18.0754	18.039	18.1343	17.1011	16.5928	16.0246	17.4595	16.917	16.7236	17.5504	16.8366		16	1.31068e-07	0.0033857	0.171836	0.701235	0.590742	0.35182	0.288021	0.555058	5.97019e-07	0.00993499	0.349371
Fig 2 to 9 Transcriptional regulators and sensory histidine kinases	SCO2832	Q9RDB9	SCO2832 Putative IclR-family transcriptional regulator	XIC	14.4622	13.4684	14.6287	15.4204	13.8745	14.823	13.9896	15.6447	13.6074	14.1518	14.398	13.8246	14.5452	14.2815	12.353	14.5355	17.0192	17.0631	16.8165	16.0671	15.9757	15.2695	16.8433	14.27	14.9393	14.331	15.9384	14.252	14.5114	14.3186	16.6181	14.5307		14	0.00159199	0.716924	0.198888	0.785185	0.00217777	0.143628	0.261579	0.92722	0.00352867	0.808615	0.384982
Fig 2 to 9 Transcriptional regulators and sensory histidine kinases	SCO2935	Q9R3R2	SCO2935 Putative transcriptional regulator	XIC	19.2223	19.2832	19.3189	19.1865	19.3858	18.9563	19.2271	19.6328	19.4374	19.2781	19.9385	19.5072	19.7354	19.5951	20.9288	20.4619	17.7814	17.1826	17.1926	17.3254	19.1418	19.2915	18.8241	19.1073	17.6122	17.1058	18.4104	17.3502	18.1071	18.4364	19.1279	17.8945		13	2.84036e-11	4.64477e-13	0.0671503	0.345051	9.32373e-08	0.000332851	0.352671	0.295679	2.67091e-10	1.90589e-11	0.183187
Fig 2 to 9 Transcriptional regulators and sensory histidine kinases	SCO2958	A0A076M330	SCO2958 Putative transcriptional regulator NnaR	XIC	16.1497	15.7701	15.4946	16.2207	16.5607	16.4218	15.6999	16.2372	20.9103	20.9861	18.6456	20.6287	21.0292	20.6835	19.2666	20.9508	21.0834	20.1106	19.9696	21.2292	20.7984	20.7135	19.4393	20.882	24.3675	24.749	23.7941	24.0619	25.1226	24.9498	24.6576	24.9202		13	5.72741e-05	0.714798	0.282651	0.772876	0.112303	0.00497331	0.0850741	0.346161	0.000161205	0.807575	0.484754
Fig 2 to 9 Transcriptional regulators and sensory histidine kinases	SCO3062	Q9KZ83	SCO3062 Putative two-component system histidine kinase DraK	XIC	18.9522	19.0589	19.0258	18.7393	18.9394	19.0442	18.936	19.26	19.5014	18.9981	18.9057	18.79	19.2138	19.0878	19.1864	19.2876	18.3514	18.813	18.76	17.8865	19.0907	19.1225	19.2953	19.0902	18.7454	19.1682	19.3921	19.0231	19.1584	19.1723	19.6464	18.8607		4	0.650643	0.265392	0.00181807	0.0891324	0.332039	0.122322	0.969763	0.263559	0.73243	0.390422	0.0115875
Fig 2 to 9 Transcriptional regulators and sensory histidine kinases	SCO3075	D6ETP4	SCO3075 Putative transcriptional regulator	XIC	17.7867	18.0725	17.694	18.0239	17.8943	17.9372	17.6684	18.3545	16.4086	15.3187	16.6256	16.6091	16.9959	14.8816	18.3935	16.9023	16.9456	16.6509	16.487	17.2937	16.9433	16.0201	16.273	16.1122	17.5498	17.7381	16.116	16.8915	17.467	16.742	16.1798	17.484		12	0.00267933	0.114624	0.124308	0.377925	0.220725	0.852233	0.818803	0.129148	0.00570449	0.201312	0.281564
Fig 2 to 9 Transcriptional regulators and sensory histidine kinases	SCO3133	Q9K3T1	SCO3133 Putative MarR-family regulator TamR	XIC	18.4881	18.953	19.0418	19.0148	18.8768	18.7439	18.6487	19.0929	19.6092	19.5738	19.781	20.405	19.9059	19.97	20.5008	19.802	17.291	17.3476	16.9049	18.1745	18.5944	17.9843	17.1649	18.2735	19.4147	18.2993	19.7191	19.8297	19.7814	20.0194	19.9683	20.1671		21	8.97345e-18	0.231637	0.433999	0.971858	0.0094624	0.246234	0.110048	0.973049	5.94043e-16	0.349993	0.631996
Fig 2 to 9 Transcriptional regulators and sensory histidine kinases	SCO3134	A0A076M8P3	SCO3134 Putative two-component system response regulator	XIC	20.1682	19.8671	20.2601	19.7496	20.6395	20.7995	20.7229	20.9422	18.9971	19.6292	19.6471	19.4072	19.6478	19.8109	20.6544	20.4233	17.8748	17.6597	17.0711	16.8033	19.1596	19.2008	18.751	19.0145	18.676	18.7888	18.0594	17.6824	19.3495	19.332	19.7543	18.6808		22	3.45547e-16	2.78354e-05	0.144971	0.0970273	0.470797	0.0606221	0.0241989	0.00652512	1.19142e-14	0.000141601	0.312406
Fig 2 to 9 Transcriptional regulators and sensory histidine kinases	SCO3144	Q9K3S0	SCO3144 Putative two-component system response regulator	XIC	19.3938	19.1908	18.1213	19.3728	20.2878	20.1264	19.5342	20.2688	19.4288	18.9654	18.2455	18.9522	19.3583	19.6364	18.7907	18.4998	15.9003	15.7616	18.3964	16.4086	18.5982	18.4733	17.2342	16.6403	16.6551	17.2859	15.2043	15.2454	18.1243	18.1967	15.6464	16.7441		19	0.432737	6.74917e-15	0.0788914	0.0475648	0.0192732	0.298809	0.216335	0.896409	0.53208	5.31899e-13	0.205547
Fig 2 to 9 Transcriptional regulators and sensory histidine kinases	SCO3167	Q9RKC0	SCO3167 Putative tetR-family transcriptional regulator	XIC	15.445	14.4515	15.3439	14.4781	14.3729	14.5177	15.7433	14.9978	15.4124	13.6606	13.2039	13.2101	13.9748	14.2353	15.6592	15.4943	16.2622	16.3598	16.3554	15.2264	14.7931	15.1115	15.0918	13.7477	14.2761	13.9958	15.641	14.2799	13.0713	14.1673	15.5453	14.1952		19	0.855648	3.97154e-13	0.0452769	0.0659744	0.000344881	0.976057	0.00169319	0.263972	0.898159	1.67108e-11	0.138765
Fig 2 to 9 Transcriptional regulators and sensory histidine kinases	SCO3173	Q9RKB4	SCO3173 Putative merR-family transcriptional regulator	XIC	16.4382	16.5024	16.5812	16.9287	17.2995	16.9194	17.7409	17.6203	16.7787	16.2469	16.2555	16.2354	15.7705	16.8521	16.7638	16.6583	16.2857	16.8889	16.8406	16.8729	16.534	16.8071	16.6098	16.6016	16.5827	15.5416	15.4202	15.7563	16.2161	16.6925	16.4236	16.368		19	9.40206e-06	7.9367e-12	0.344406	0.0274238	1.11875e-06	0.606341	0.333565	0.740607	3.05906e-05	2.10726e-10	0.548618
Fig 2 to 9 Transcriptional regulators and sensory histidine kinases	SCO3198	Q9KYU7	SCO3198 Putative deoR-family transcriptional regulator	XIC	18.5923	18.6355	18.5648	18.6965	18.8582	18.6986	18.8217	18.8968	18.6781	18.1541	17.8262	18.1747	18.2956	18.8301	18.991	19.0024	16.1164	15.7987	16.1883	15.9658	16.997	17.0443	17.6373	17.7377	15.4388	16.5877	17.2006	16.644	17.0716	15.4072	17.8153	16.0832		7	0.0335473	0.00413864	0.523296	0.454869	0.00914318	0.000203573	0.00130472	0.0021028	0.0573561	0.0117688	0.705091
Fig 2 to 9 Transcriptional regulators and sensory histidine kinases	SCO3205	Q9KYU1	SCO3205 Putative MarR-family transcriptional repressor	XIC	17.8933	17.7783	18.4316	18.4	18.4412	18.3808	18.4488	18.6159	17.8209	17.6333	18.0424	18.081	15.7409	18.0004	17.7265	17.1563	17.4542	17.2405	16.1594	15.9329	17.4013	17.535	17.2176	17.4572	17.5941	17.767	18.2075	17.7796	18.5254	18.4359	18.2252	18.4651		19	1.95598e-07	0.857243	0.749371	0.244285	0.234867	0.974852	0.575463	0.29499	8.63238e-07	0.908476	0.864257
Fig 2 to 9 Transcriptional regulators and sensory histidine kinases	SCO3209	Q9Z4X2	SCO3209 Putative transcriptional regulator	XIC	14.2888	15.5813	14.3897	13.852	15.978	15.9666	15.368	15.6519	14.4472	13.874	14.7545	15.6691	13.2206	14.2196	13.5562	13.099	14.6825	11.9313	14.6383	14.9711	14.1569	12.069	14.6296	14.7988	15.5492	14.1979	14.1798	14.1885	14.8805	14.0387	14.7132	14.2764		17	0.144934	0.0157506	0.142016	0.292162	0.0691965	0.368481	0.310971	0.144424	0.212899	0.0376332	0.309122
Fig 2 to 9 Transcriptional regulators and sensory histidine kinases	SCO3259	Q9X8D2	SCO3259 KorSA, regulatory protein	XIC	18.4014	18.5068	18.7389	18.9892	18.3977	17.9408	18.7129	18.468	19.4887	19.1607	18.2641	19.1445	19.0095	17.794	16.6831	15.4792	14.089	13.2388	14.0308	14.3005	13.9106	13.1863	13.7656	15.0507	14.3862	15.4693	14.3019	14.2432	14.4023	14.4915	14.7387	14.131		7	1.06227e-09	0.795809	0.334372	0.643927	2.00195e-08	0.0217881	0.00129936	0.0161949	7.07941e-09	0.868394	0.538045
Fig 2 to 9 Transcriptional regulators and sensory histidine kinases	SCO3275	D6ES16	SCO3275 Putative merR-family transcriptional regulator	XIC	14.7467	15.4123	15.7906	13.6739	13.0761	15.4018	14.1781	16.1823	15.2111	13.1809	14.249	14.3305	15.5189	14.0663	16.4417	14.6997	16.2404	15.6872	15.9441	16.0776	16.4009	16.5667	16.2418	16.3584	14.2298	17.5233	17.0007	17.2198	17.2254	18.0764	16.9522	17.4679		16	1.43879e-06	0.903905	0.685486	0.0219204	0.94308	0.593318	0.551266	0.020287	5.42003e-06	0.941252	0.823156
Fig 2 to 9 Transcriptional regulators and sensory histidine kinases	SCO3291	Q9X883	SCO3291 Putative regulatory protein	XIC	19.3717	18.9955	19.3561	18.9032	20.1145	20.3043	20.0175	20.1512	19.3068	19.214	19.2693	19.1859	19.6617	19.8783	19.8408	19.7083	18.156	17.74	19.088	18.4825	18.8331	18.6155	18.5351	18.5329	18.7276	18.997	18.7433	18.7432	18.8835	18.8731	18.8391	18.7564		20	9.14442e-05	0.0224005	0.884871	0.247316	0.32418	0.0679	0.0259361	0.0115929	0.000250011	0.0508312	0.944205
Fig 2 to 9 Transcriptional regulators and sensory histidine kinases	SCO3320	Q9WX14	SCO3320 Redox-sensing transcriptional repressor Rex	XIC	19.9425	19.9905	20.0672	19.6763	20.0551	19.9411	20.0096	20.0617	19.8148	19.7094	20.2894	19.9535	19.9635	19.6762	20.6894	20.2609	18.544	18.4023	18.6474	18.2478	19.0146	18.5941	18.9509	18.892	18.7704	17.9308	19.3618	18.6412	18.4393	18.4669	18.8461	18.5033		6	0.0103753	0.21292	0.556775	0.874348	0.0126812	0.142915	0.104	0.173351	0.0197749	0.32914	0.730933
Fig 2 to 9 Transcriptional regulators and sensory histidine kinases	SCO3359	Q9ZEP3	SCO3359 Sensor protein CseC	XIC	19.4069	19.1644	19.2118	19.0382	18.7573	19.3378	18.8602	18.9917	18.7272	18.7636	19.2911	18.7404	18.5425	19.1275	19.1561	19.2598	18.6276	19.295	19.4899	19.1953	17.6589	18.6353	18.2677	18.2139	18.7598	18.5338	17.9343	18.2255	18.4213	18.1531	18.3065	17.9333		18	0.689574	0.0213514	0.0225179	0.640646	0.405034	0.057426	0.612608	0.00213164	0.766173	0.0486059	0.0826931
Fig 2 to 9 Transcriptional regulators and sensory histidine kinases	SCO3389	Q9X850	SCO3389 Putative two component system response regulator	XIC	18.1532	17.7395	18.0404	17.8338	17.9898	17.6078	18.5329	18.3426	19.5527	19.2416	19.0387	19.2506	19.0782	19.0361	19.5597	18.4013	16.7734	17.3426	18.4498	17.4494	16.9792	17.6175	17.2534	17.4193	19.2583	17.9237	18.8654	18.5111	18.5285	18.4713	18.7841	18.7314		6	0.765236	0.000340563	0.266942	0.446763	0.655902	0.0338631	0.00431458	0.00112963	0.826528	0.00127326	0.467008
Fig 2 to 9 Transcriptional regulators and sensory histidine kinases	SCO3390	Q9X851	SCO3390 Putative two component sensor kinase	XIC	17.3332	17.7935	17.4645	17.6123	16.8291	17.3945	17.2934	17.5677	18.7419	17.9167	18.9019	18.1645	18.5491	17.9334	18.2045	17.9935	14.257	14.7688	16.3095	14.651	13.0738	12.7186	14.2169	13.8024	17.0305	15.7856	16.7838	17.2142	17.5436	16.4298	16.6604	16.9475		18	0.000123752	0.530681	0.0850753	0.478415	0.657945	0.0337576	0.388177	0.669276	0.000330337	0.65049	0.217395
Fig 2 to 9 Transcriptional regulators and sensory histidine kinases	SCO3423	Q9X8K2	SCO3423 Putative regulator	XIC	17.8672	16.6475	17.7021	17.0425	15.7869	14.7685	13.826	14.3747	17.4871	16.1487	16.3215	15.2877	16.2202	16.0116	16.9301	14.2475	16.7066	17.8336	16.6676	13.6588	14.1561	17.8309	12.9206	13.7426	15.9528	15.8822	16.4932	16.0792	15.7625	16.2889	16.0564	16.3333		6	2.57876e-12	5.88131e-08	0.31952	0.273129	0.20847	5.61368e-05	0.238113	0.0272877	2.98772e-11	5.84014e-07	0.524609
Fig 2 to 9 Transcriptional regulators and sensory histidine kinases	SCO3485	Q9RKF2	SCO3485 Putative lacI-family transcriptional regulator	XIC	17.6764	17.7344	17.7325	16.6646	18.5934	17.6222	17.6554	18.3437	16.433	16.4676	14.3279	16.5358	16.0297	16.2512	14.1963	14.7222	13.5777	13.8821	15.043	13.7456	14.4768	14.9336	14.8139	13.7991	14.1347	16.1234	14.9292	15.7055	14.4025	14.5739	15.3622	14.5483		17	0.00991253	0.00342057	0.355898	0.537203	0.0392323	0.808018	0.0705862	0.93212	0.0190022	0.0100077	0.56067
Fig 2 to 9 Transcriptional regulators and sensory histidine kinases	SCO3506	Q9X862	SCO3506 Putative lacI-family transcriptional regulator	XIC	15.3665	16.4501	16.3273	16.3661	15.6795	15.0698	14.8913	16.0728	16.8215	16.6171	13.7465	16.6051	16.3083	16.268	17.6436	17.5525	15.6911	13.8576	12.6529	14.3853	14.2346	14.9103	14.9029	12.2289	13.6254	13.8983	13.8958	15.1251	15.0759	15.4193	14.1771	14.7494		17	0.0707916	0.280065	0.00500502	0.212326	0.0904244	0.00751038	0.472545	0.0243158	0.113381	0.407062	0.0260209
Fig 2 to 9 Transcriptional regulators and sensory histidine kinases	SCO3579	Q9S2B9	SCO3579 Transcriptional regulator WblA	XIC	15.1878	15.5892	15.3815	15.6649	13.837	15.2295	15.49	15.2007	14.3377	17.3261	18.0132	16.5014	16.643	17.7519	18.6334	17.0446	14.5389	14.5474	15.0077	14.3239	14.8195	14.8324	16.2994	15.2455	12.9036	15.1206	13.9272	14.9923	13.8566	13.2955	15.2389	13.8249		5	0.0351239	0.0248616	0.411425	0.594396	0.00794721	0.131537	0.0257764	0.531101	0.0597636	0.0556778	0.613171
Fig 2 to 9 Transcriptional regulators and sensory histidine kinases	SCO3590	Q8CJW1	SCO3590 Putative two-component system response regulator VanR	XIC	16.5256	17.759	16.4312	15.7988	17.3283	17.3023	16.9084	16.1192	17.0284	16.1872	17.799	14.9707	14.6342	14.8041	16.7213	15.9021	15.7793	15.1977	14.5089	14.3215	16.5029	15.7642	15.1292	14.3451	16.8894	15.9092	15.6939	15.8123	18.1736	18.2591	18.0311	17.1065		15	0.00121243	0.312419	0.0281528	0.428623	0.30397	0.0330004	0.379026	0.856656	0.00273872	0.442431	0.0980176
Fig 2 to 9 Transcriptional regulators and sensory histidine kinases	SCO3606	Q9XAJ6	SCO3606 Putative regulator	XIC	17.9407	17.895	18.256	17.9582	17.852	17.8743	17.7536	17.1745	18.2541	18.3969	18.0337	18.1343	17.821	17.7362	18.2018	18.2191	18.5877	18.3769	18.3952	18.3829	18.3892	18.1954	18.5375	18.6327	18.9382	18.4348	18.7553	18.9871	18.8544	18.6369	19.0334	18.6665		20	7.82378e-13	0.683665	0.012025	0.0173609	0.252029	0.00337713	0.441987	0.140204	1.01159e-11	0.78248	0.0513804
Fig 2 to 9 Transcriptional regulators and sensory histidine kinases	SCO3623	Q8CJW0	SCO3623 Putative transcriptional regulator	XIC	15.7895	15.1006	16.2663	15.6973	15.7715	15.9145	16.6787	15.883	17.1386	17.0624	16.5243	16.6745	15.9863	16.354	15.9884	14.4369	13.2617	15.7271	14.5337	15.795	15.4411	15.2612	15.9493	12.9752	15.3058	15.7441	15.2321	15.4417	15.0576	14.3535	16.4069	15.5092		19	0.000100884	0.048812	0.859033	0.0519155	0.0772816	0.140824	0.943704	0.252364	0.000273412	0.0992838	0.931447
Fig 2 to 9 Transcriptional regulators and sensory histidine kinases	SCO3640	Q9X8Q7	SCO3640 Putative two-component system regulator	XIC	14.6826	15.3322	13.8991	14.7814	14.1594	15.7254	13.6925	15.4658	17.4922	15.999	15.5888	13.9639	14.6351	14.2916	15.7348	15.1855	14.9904	14.232	14.3976	14.0088	13.8841	13.4516	14.7049	12.7331	13.4567	13.3928	14.9842	15.0077	14.1382	13.4297	14.3596	14.8388		24	5.98309e-12	0.750249	0.932811	0.863792	0.192526	0.525782	0.431484	0.955799	6.48603e-11	0.835012	0.968068
Fig 2 to 9 Transcriptional regulators and sensory histidine kinases	SCO3653	Q9X8S0	SCO3653 Putative two-component system regulator	XIC	17.0066	16.6098	15.5273	15.5924	15.8497	15.4459	16.0712	16.8823	18.2702	18.2591	17.5005	17.471	17.7731	17.9415	18.4986	18.4606	17.6722	18.0212	17.9174	17.4748	18.8516	18.6838	18.5057	19.0016	18.1121	15.559	18.0469	17.5124	17.9314	17.4323	18.1222	17.5603		19	4.64184e-14	0.00175716	2.05816e-07	0.0487912	0.000383102	0.00258942	0.00827864	0.0409002	8.1529e-13	0.00556042	1.02674e-05
Fig 2 to 9 Transcriptional regulators and sensory histidine kinases	SCO3664	Q9KYQ6	SCO3664 Putative regulatory protein	XIC	19.0133	19.0059	19.38	18.2465	19.519	19.5335	19.4395	19.8551	18.6936	18.6205	18.4167	17.5433	17.9644	17.5175	18.2211	18.356	18.4137	18.6022	17.3038	17.5716	18.7666	18.7984	18.5677	18.2203	18.7209	16.8234	19.1877	18.7702	18.8947	18.8967	18.1543	19.2529		7	0.368619	0.0108782	0.175009	0.664966	0.0152195	0.677756	0.000175239	0.396593	0.467602	0.0275281	0.353795
Fig 2 to 9 Transcriptional regulators and sensory histidine kinases	SCO3666	A0A076M1E3	SCO3666 Putative regulatory protein	XIC	16.6661	15.0656	16.2098	18.2086	18.311	18.1556	17.1799	14.2777	16.8973	17.5696	14.5603	14.9449	16.5391	14.6847	13.3128	13.4493	17.2005	16.6313	16.3341	15.9991	16.6171	17.3714	16.5521	16.6236	16.2347	14.0908	14.7951	14.7092	16.0308	16.7585	14.0204	15.7786		13	1.42189e-06	0.00271919	0.0678874	0.0663885	1.11305e-06	0.0957751	0.0105045	0.0862114	5.36859e-06	0.00816745	0.184489
Fig 2 to 9 Transcriptional regulators and sensory histidine kinases	SCO3722	Q9X904	SCO3722 Putative transcriptional regulator	XIC	15.3969	14.767	15.9375	14.6551	16.3889	14.3238	16.4766	16.7541	15.4324	15.8149	15.4834	14.3684	15.6519	14.9796	14.5872	13.9704	15.4686	16.5479	15.0172	15.778	15.9313	16.7599	15.993	16.2666	13.5514	14.046	15.6805	15.3523	15.3357	15.2763	13.4194	15.2626		18	0.00307485	0.622162	0.367478	0.781206	0.604819	0.245115	0.491781	0.50199	0.00646343	0.730385	0.569809
Fig 2 to 9 Transcriptional regulators and sensory histidine kinases	SCO3731	Q9L0X3	SCO3731 Cold shock protein scoF1	XIC	19.6275	20.0385	19.6154	19.9822	19.7141	19.3613	19.9759	19.9489	20.4377	21.0431	20.7325	20.9068	20.2397	19.9228	20.5984	19.767	21.9826	21.3091	21.5708	21.0121	21.1656	21.2052	21.1705	21.0682	20.9182	20.4997	21.4075	21.1876	20.1831	19.6622	20.6899	20.2427		11	0.0272295	0.280539	0.603689	0.647294	0.0810039	0.34381	0.472472	0.155443	0.0475367	0.407393	0.764226
Fig 2 to 9 Transcriptional regulators and sensory histidine kinases	SCO3748	Q7AKL2	SCO3748 Cold shock protein	XIC	15.6805	13.0744	15.8222	16.001	15.5807	16.5359	15.7567	16.6264	18.6197	19.0524	17.8972	18.8203	16.8078	18.1997	18.4755	16.4038	16.0838	15.2591	16.0253	15.1928	15.9109	16.0564	16.3559	17.9343	16.2829	15.3925	17.1644	16.634	14.8611	15.3473	15.9007	15.7898		17	0.689954	2.04387e-06	0.0114184	0.420991	2.7831e-05	0.756221	0.269674	0.665387	0.766359	1.38442e-05	0.0492978
Fig 2 to 9 Transcriptional regulators and sensory histidine kinases	SCO3756	Q9F2M5	SCO3756 Putative two component system response regulator	XIC	16.7067	17.3933	17.3679	16.478	14.9597	16.8549	16.7244	16.7287	17.8035	17.9231	17.3857	17.8666	15.4792	17.115	17.2644	17.1363	16.6563	16.1799	16.8566	17.0414	17.9675	18.0508	17.9873	16.8854	17.352	17.0297	17.9492	17.469	17.7018	17.4694	18.2997	17.7667		10	4.05132e-06	0.27438	1.91479e-05	0.683497	0.672881	0.000355125	4.2868e-05	0.00169581	1.40369e-05	0.400558	0.000328146
Fig 2 to 9 Transcriptional regulators and sensory histidine kinases	SCO3782	Q9F2J9	SCO3782 Putative regulatory protein	XIC	17.9091	17.6617	17.7582	17.7895	17.8926	18.0727	18.1242	17.9716	18.7091	17.9311	17.9692	17.6727	18.4552	18.2547	18.9642	19.0056	17.4654	16.7588	17.5181	17.0136	18.0887	18.2135	18.4261	18.0471	17.28	16.6551	18.3246	17.6486	17.8787	17.8526	18.4074	18.0468		13	0.977657	0.465295	0.286207	0.967519	0.3499	0.00148811	0.729852	0.0719351	0.985006	0.593574	0.488994
Fig 2 to 9 Transcriptional regulators and sensory histidine kinases	SCO3810	Q9XA67	SCO3810 Putative gntR-family transcriptional regulator	XIC	14.2278	15.1037	13.8939	13.3913	14.2856	15.7148	13.6122	14.2175	14.6355	14.0325	14.068	15.1337	12.8957	15.1748	14.6553	15.3715	13.8959	14.697	14.8997	14.7784	14.1941	15.2387	14.7101	15.2832	15.8578	16.4011	18.797	17.0806	16.2843	15.6847	17.4857	17.7566		15	0.00137738	0.241049	0.97159	0.405064	0.26217	0.397375	0.209039	0.351217	0.00307911	0.361902	0.985685
Fig 2 to 9 Transcriptional regulators and sensory histidine kinases	SCO3814	D6ENA4	SCO3814 Putative DNA-binding protein	XIC	15.1987	14.3961	14.9645	14.7378	14.7471	14.6292	14.1229	15.0371	14.5499	14.8126	15.7457	14.4874	15.9379	15.192	15.2052	14.9219	19.7613	18.56	19.886	19.6499	18.9188	18.6935	18.6259	19.1684	16.9888	19.1052	15.9714	15.7758	15.92	16.6851	15.2142	14.2016		21	2.61909e-07	8.27746e-06	0.373903	0.715158	4.77442e-06	0.30302	0.746022	0.0458863	1.12782e-06	4.83501e-05	0.575636
Fig 2 to 9 Transcriptional regulators and sensory histidine kinases	SCO3833	Q9XA31	SCO3833 Putative transcriptional regulator	XIC	18.4338	18.8544	18.7595	19.0364	18.9102	18.8789	18.6701	18.9719	18.7741	18.4425	18.3006	18.3786	18.2697	18.6777	18.9134	19.0274	18.3123	18.3587	18.2177	17.6375	18.3778	18.3755	18.0857	17.9808	18.6423	17.1731	18.6749	18.9198	18.7232	19.2071	19.3782	19.2072		7	0.0022479	0.0242324	0.0359362	0.839525	0.0206633	0.956207	0.802943	0.141992	0.00486099	0.054416	0.118469
Fig 2 to 9 Transcriptional regulators and sensory histidine kinases	SCO3857	Q9XA07	SCO3857 Regulatory protein	XIC	20.7846	20.8115	20.7847	20.5828	20.7247	20.8575	20.6987	20.8131	21.003	20.8199	21.2828	20.7007	20.7939	21.1689	21.242	21.5115	18.9492	19.0439	19.4726	18.8379	18.9347	19.0742	18.6512	18.9934	19.6285	19.7281	19.3621	19.6655	19.6922	19.7612	20.0282	19.7691		10	0.00102172	2.34093e-10	0.0050168	0.29246	0.705447	1.22065e-06	7.03881e-06	0.0189445	0.00234312	4.16585e-09	0.0260548
Fig 2 to 9 Transcriptional regulators and sensory histidine kinases	SCO3864	Q8CJV4	SCO3864 Putative transcriptional regulator	XIC	13.6218	17.3702	18.7734	17.2937	16.1812	16.2444	16.6651	16.6955	17.7313	14.1293	13.2307	17.1671	16.4371	17.0327	13.604	14.7029	15.3309	15.3897	15.4194	16.1554	13.8838	13.9489	13.0294	13.3977	14.7257	13.2003	14.9103	13.6908	14.3691	16.9015	13.2538	13.6475		12	0.000446805	8.63619e-05	0.987611	0.545422	0.0604938	0.0255332	0.157808	0.224397	0.00108851	0.000386992	0.99442
Fig 2 to 9 Transcriptional regulators and sensory histidine kinases	SCO3914	Q9X8V0	SCO3914 Putative transcriptional regulator	XIC	18.1531	18.1959	18.0084	18.3329	18.3334	18.164	18.5974	18.4037	17.6219	17.997	17.7067	15.4223	17.3491	18.1325	17.333	17.3063	17.0072	17.4034	15.0692	16.3954	17.9961	17.4805	16.1957	16.2296	18.1081	17.4359	17.7564	18.0809	18.2671	18.1336	18.1135	18.7349		5	5.73527e-05	0.123619	0.0719204	0.294233	0.866894	0.0244102	0.0607869	0.0647383	0.000161335	0.214081	0.191672
Fig 2 to 9 Transcriptional regulators and sensory histidine kinases	SCO3932	Q9X9T6	SCO3932 Putative gntR-family transcriptional regulator	XIC	18.1497	18.1971	18.416	18.5584	18.7465	18.7735	18.5473	18.5571	15.6279	17.365	18.4072	17.8945	17.3364	17.7997	15.0743	15.9213	14.1132	13.1119	13.9732	15.061	13.2172	14.5605	14.5361	13.9577	14.0256	14.556	15.2307	14.9187	14.5324	13.8631	15.7325	14.3938		19	6.86497e-17	3.2122e-07	3.52261e-07	0.0333405	1.06525e-07	0.322356	0.659815	0.591699	3.24615e-15	2.62744e-06	1.52085e-05
Fig 2 to 9 Transcriptional regulators and sensory histidine kinases	SCO3943	A0A076MAL7	SCO3943 Putative transcriptional regulator	XIC	16.232	16.2017	16.4585	17.1758	16.9569	16.9103	16.135	16.769	17.5672	16.1706	17.1496	14.6313	14.547	15.783	14.2574	15.1237	15.7678	17.2406	16.838	14.5724	17.0523	17.6169	16.3456	16.3708	17.2494	16.4887	17.7867	16.1472	17.7728	17.1376	17.3945	16.9901		15	0.00606164	0.524447	0.0201722	0.0800146	0.164247	0.0285795	0.265646	0.945279	0.0120577	0.645804	0.0765723
Fig 2 to 9 Transcriptional regulators and sensory histidine kinases	SCO3979	Q93J28	SCO3979 Putative TetR-family transcriptional regulator	XIC	16.4546	16.0778	16.5073	14.3547	15.0144	15.5195	15.4795	16.6412	17.0872	15.8641	16.2323	15.9496	17.168	16.5667	17.0967	17.1997	14.7347	15.1606	14.7689	14.4864	13.0522	14.2416	15.1828	13.6888	14.3297	14.5019	16.4711	15.7826	14.8552	14.8188	12.9807	14.4815		15	0.307497	1.12907e-07	0.0647541	0.719107	0.107435	0.863695	0.452908	0.0417584	0.401663	1.04978e-06	0.178415
Fig 2 to 9 Transcriptional regulators and sensory histidine kinases	SCO3981	Q93J26	SCO3981 Putative GntR-family transcriptional regulator	XIC	17.5133	17.6897	17.6799	17.6859	17.3964	17.0875	17.4072	16.9993	17.2143	17.9983	17.5329	18.0553	18.0623	17.6826	15.9162	18.3516	14.02	14.9642	14.0131	14.5006	14.9147	15.1802	14.6041	16.0214	14.8682	13.1943	14.4638	14.2291	15.0006	13.4704	13.6964	14.4479		24	0.192202	0.220151	0.47304	0.0723449	0.923657	0.341029	0.447536	1.71733e-05	0.270642	0.337153	0.665339
Fig 2 to 9 Transcriptional regulators and sensory histidine kinases	SCO4019	Q9ADN8	SCO4019 Putative gntR family regulatory protein	XIC	13.8103	14.7557	13.3621	15.2286	12.9174	14.0381	14.1906	13.0893	15.6701	13.5095	14.2712	16.1533	13.7752	14.1812	14.1087	13.3251	15.1883	15.1351	15.166	14.2839	15.138	13.1348	14.8439	14.5672	13.4756	12.6556	14.8265	16.5677	18.1871	14.6127	18.0921	18.6877		18	5.40911e-06	0.775835	0.000713384	0.600436	0.161173	0.0367997	0.0548701	0.0533997	1.83821e-05	0.853917	0.00546873
Fig 2 to 9 Transcriptional regulators and sensory histidine kinases	SCO4091	Q9RKJ5	SCO4091 Putative DNA-binding protein BldC	XIC	16.8123	17.6538	18.0989	17.7636	14.7354	16.9622	17.7785	16.7336	19.1922	18.4539	18.8226	17.5271	15.5149	18.979	17.3111	16.0448	15.3589	14.156	13.878	14.8034	18.2343	18.3018	17.2495	17.8159	14.3876	16.7588	17.9269	16.533	15.6823	14.1991	13.9052	17.7492		13	0.00192776	1.83825e-05	1.52979e-06	0.404478	0.00643802	0.414435	0.941539	0.000362396	0.00421088	9.85629e-05	4.70917e-05
Fig 2 to 9 Transcriptional regulators and sensory histidine kinases	SCO4116	Q9KYF4	SCO4116 Putative AfsR-like regulatory protein	XIC	20.8657	20.5224	21.1362	20.7701	20.3482	19.9182	20.0795	20.9609	22.3336	20.9836	20.5909	20.0943	20.5538	20.0286	19.755	20.076	21.323	20.4362	19.8832	20.4398	21.7621	22.5142	20.9378	21.2265	22.3709	20.1716	21.2155	21.7573	21.9176	22.071	21.9028	22.4221		6	0.29782	0.0965404	5.85858e-05	0.918022	0.257594	0.0223507	0.00948428	0.00586342	0.390771	0.175383	0.000775676
Fig 2 to 9 Transcriptional regulators and sensory histidine kinases	SCO4118	Q9KYF2	SCO4118 Putative tetR-family transcriptional regulator AtrA	XIC	21.2258	20.9382	20.9467	21.0758	21.4771	21.501	21.3778	21.2185	21.9672	21.8329	21.5325	21.5779	22.2503	22.1827	22.0532	21.7794	18.3221	17.8761	16.7165	17.3545	19.2676	19.3679	18.9554	19.3666	18.0475	18.7133	18.509	18.9114	19.6882	20.1769	19.5177	19.0169		19	9.21027e-05	0.560952	0.859485	0.942621	0.0054147	0.602196	0.763001	0.0957446	0.000251352	0.676816	0.931486
Fig 2 to 9 Transcriptional regulators and sensory histidine kinases	SCO4122	Q9KYE8	SCO4122 Putative MarR-family transcriptional regulator	XIC	17.5789	17.7948	17.646	17.9062	18.1995	18.0446	18.2542	18.0674	17.3407	16.4319	17.5792	17.929	17.6424	18.0379	16.9189	15.7464	16.5588	15.6681	15.8418	16.2529	16.7555	16.3354	16.2859	17.1216	16.3236	15.7304	15.4993	15.0414	15.7557	15.6726	16.3404	16.2557		17	0.0150428	3.1474e-08	0.0523593	0.0528293	6.19099e-08	0.627236	0.119571	0.0246651	0.0276825	3.30377e-07	0.154648
Fig 2 to 9 Transcriptional regulators and sensory histidine kinases	SCO4123	Q9KYE7	SCO4123 Putative two-component system response regulator	XIC	16.1345	16.3737	14.4878	15.2419	15.211	15.1736	16.4007	16.299	16.4915	16.7964	16.619	16.4085	16.2597	16.3304	16.9546	15.549	16.4523	17.4037	17.0829	16.6609	17.7425	17.7496	18.0246	18.0701	17.3656	14.4053	16.8308	16.4527	16.7886	16.3288	16.8012	16.6944		17	9.63095e-16	9.48708e-09	0.00038562	0.751537	5.79595e-09	0.00218935	0.00155214	0.0113406	2.82945e-14	1.13991e-07	0.00344061
Fig 2 to 9 Transcriptional regulators and sensory histidine kinases	SCO4159	D6EK52	SCO4159 GlnRI Transcriptional regulatory protein	XIC	19.2661	19.3414	19.3576	19.3905	18.8604	18.8426	18.6661	18.937	21.1312	21.2763	19.4571	20.2633	19.6144	19.5962	19.3699	19.5176	19.9326	19.4732	19.3628	19.311	19.9175	19.7468	19.6169	19.8885	22.3418	22.2896	22.4981	22.4433	22.5501	22.8443	23.1071	22.2808		21	5.9927e-06	5.23681e-10	0.549706	0.289847	0.000160444	0.409168	0.271036	0.56097	2.02269e-05	8.39544e-09	0.726863
Fig 2 to 9 Transcriptional regulators and sensory histidine kinases	SCO4180	Q9K4F8	SCO4180 Putative iron uptake regulatory protein Nur	XIC	15.6905	17.1113	16.9674	16.7572	15.2626	14.2473	15.1523	14.4195	16.5635	16.466	16.7134	15.9944	15.986	15.9566	15.9533	16.2813	18.0722	17.8373	16.5488	16.8028	17.9067	17.883	17.3218	17.4146	16.3403	14.6684	18.1884	17.8017	17.4184	17.5973	17.971	17.0685		25	2.67301e-07	2.3537e-13	0.893087	0.0284392	0.395245	0.120678	0.25784	0.134514	1.14905e-06	1.09216e-11	0.948893
Fig 2 to 9 Transcriptional regulators and sensory histidine kinases	SCO4194	Q9FCH5	SCO4194 Putative TetR-family transcriptional regulator	XIC	16.1993	16.8287	15.7922	16.6432	16.3755	16.4106	16.1052	16.9883	16.6164	16.2572	16.2309	16.8722	16.4806	16.5863	16.8843	17.7245	15.9224	15.5241	16.4381	16.3765	16.7998	16.7662	17.0871	17.0053	15.6771	16.2875	16.7467	16.2315	16.6014	16.4805	17.4812	16.5771		11	0.0115238	0.00151368	0.429422	0.436194	8.01418e-06	0.0891917	0.273399	0.0945043	0.021733	0.00485491	0.628747
Fig 2 to 9 Transcriptional regulators and sensory histidine kinases	SCO4197	Q9FCH2	SCO4197 Putative MarR-family regulator	XIC	14.1206	14.7746	14.1155	15.8877	13.9327	13.2707	14.2734	14.5725	14.4883	12.8489	14.0002	13.39	14.3955	13.33	13.5634	13.7912	15.0198	14.6847	14.7161	15.1404	13.7868	15.3845	14.6436	15.3555	15.7991	15.018	15.405	14.1905	14.8909	13.8041	14.0223	14.9229		12	0.000518633	0.791945	0.02651	0.740758	0.0432642	0.169451	0.565901	0.449358	0.00125183	0.865318	0.0940337
Fig 2 to 9 Transcriptional regulators and sensory histidine kinases	SCO4214	Q9FCF6	SCO4214 AbaA-like regulatory protein	XIC	21.9438	21.9061	21.9341	21.1489	22.2416	22.2807	22.1752	22.3785	20.8529	21.5583	20.9829	21.1025	21.3225	21.2545	19.4008	21.1831	14.2085	13.9289	15.2376	14.364	13.9617	14.3154	13.6696	15.4285	15.8951	15.987	15.6032	13.5823	14.4302	13.4802	14.9361	14.5182		4	3.94565e-05	0.465424	0.495501	0.851104	0.924643	0.0424035	0.842119	0.925337	0.000113764	0.593586	0.68281
Fig 2 to 9 Transcriptional regulators and sensory histidine kinases	SCO4215	Q9FCF5	SCO4215 GntR family regulatory protein	XIC	16.2617	15.9755	16.3084	15.41	16.2865	16.1553	15.9908	14.9226	15.916	16.6725	17.2386	17.2292	16.3042	16.9612	17.2878	16.5719	19.0578	18.2333	18.4756	18.5333	19.9572	20.0356	20.1702	19.207	19.8161	19.9831	20.2964	19.8953	19.7195	19.5914	19.9303	19.6434		11	0.000280135	4.48822e-06	0.00915968	0.144015	0.076591	0.0214313	0.00652706	0.719841	0.000707468	2.83873e-05	0.0414943
Fig 2 to 9 Transcriptional regulators and sensory histidine kinases	SCO4228	Q8CJU3	SCO4228 Phosphate transport system regulatory protein PhoU	XIC	24.6126	24.6122	24.6718	24.2604	25.0131	24.6024	24.6921	24.9909	20.6901	20.4691	22.5466	20.5849	21.4718	21.6737	22.4073	22.0118	25.1354	25.3458	24.8799	24.8187	25.2117	25.1174	24.6903	24.8865	20.1719	20.5489	21.8859	20.0637	20.1735	21.5228	22.1022	20.3308		7	0.0165439	0.160235	0.128975	0.62765	0.173124	0.0251223	0.000190203	0.011728	0.0301876	0.26466	0.287932
Fig 2 to 9 Transcriptional regulators and sensory histidine kinases	SCO4229	A0A076M607	SCO4229 Sensor kinase PhoR	XIC	21.3644	21.2132	21.4426	21.1724	21.3143	21.3304	21.0616	21.2762	18.6073	18.5409	19.2851	18.6579	19.7465	19.3636	19.6659	19.6461	22.4046	22.5028	22.4036	21.9484	21.785	21.8876	21.9574	21.7164	17.5497	16.957	19.5256	17.3022	18.346	19.734	20.0876	18.1129		5	0.555859	0.0279941	0.0592361	0.556922	0.00758886	0.438575	0.898558	0.145509	0.649708	0.0616914	0.168736
Fig 2 to 9 Transcriptional regulators and sensory histidine kinases	SCO4230	D6EJY5	SCO4230 Response regulator PhoP	XIC	21.3815	21.6227	21.6386	21.4694	21.5205	21.423	21.7485	21.5166	20.526	19.43	21.2614	20.1778	20.2877	20.3011	21.4558	20.9932	23.6367	23.4896	23.1713	23.2434	23.4117	23.543	23.3522	23.1115	19.6093	20.5975	21.1917	19.9409	20.0385	20.3904	21.3038	20.2475		7	0.0153516	6.21003e-11	0.000618334	0.0921257	0.000133719	6.291e-05	5.59563e-08	2.40346e-06	0.0281706	1.25848e-09	0.00488858
Fig 2 to 9 Transcriptional regulators and sensory histidine kinases	SCO4232	Q9L0Q9	SCO4232 Putative transcriptional factor regulator	XIC	20.0054	20.0772	20.0004	19.7715	19.2009	19.1244	19.1892	19.4178	20.5353	20.2266	19.4159	20.0009	19.049	19.4771	19.2017	19.2899	18.9042	18.4731	17.7749	16.9203	19.8262	19.8876	19.4562	19.4481	19.5202	19.9721	20.485	19.9746	19.3301	19.3245	20.0364	19.2604		22	0.0064638	0.318719	0.378848	0.952359	0.276106	0.0602688	0.454949	0.830716	0.0127758	0.449047	0.58078
Fig 2 to 9 Transcriptional regulators and sensory histidine kinases	SCO4263	A0A076LZR0	SCO4263 Putative transcriptional regulatory protein	XIC	16.772	17.3627	16.8782	16.6491	16.6872	16.634	17.0378	17.564	16.9899	17.0049	17.7688	17.7897	17.327	17.4531	16.7866	17.0117	15.8524	16.7662	15.6476	12.9791	14.0461	15.6915	14.2388	14.8241	13.1111	15.7833	15.2957	13.3265	15.9658	14.5301	14.6741	13.9214		14	0.00140999	0.135636	0.528165	0.723537	0.00298134	0.842469	0.304034	0.318362	0.00314493	0.230548	0.708741
Fig 2 to 9 Transcriptional regulators and sensory histidine kinases	SCO4276	Q9KXW5	SCO4276 Putative respose regulatory protein	XIC	15.9015	12.5191	12.7873	15.7113	14.4404	14.2383	13.675	14.7978	17.7183	17.3957	19.0994	17.762	12.8806	13.5716	17.5853	17.3318	17.0988	17.0224	16.0451	15.2947	16.0829	16.035	16.7322	14.3103	14.7983	14.2006	19.5527	17.4063	16.3936	16.3243	17.4557	15.5111		13	0.874626	0.309037	0.0192698	0.645861	4.44985e-05	0.386456	0.212429	0.175286	0.913959	0.439144	0.0739942
Fig 2 to 9 Transcriptional regulators and sensory histidine kinases	SCO4295	Q9KXU6	SCO4295 Cold shock protein	XIC	21.0689	20.9163	20.4704	21.0179	21.7221	21.6348	21.9296	21.3852	22.5145	22.4836	22.7113	21.8156	21.9252	21.7319	22.3394	21.55	21.5653	21.3047	20.9766	21.0465	20.7665	20.6588	21.1617	21.3355	20.5813	20.3156	20.4148	20.3518	19.9083	20.1289	19.6393	20.1202		19	4.81471e-05	5.67372e-06	0.130864	0.321583	0.000997364	0.0239873	0.0699075	0.0398554	0.000136913	3.51686e-05	0.291494
Fig 2 to 9 Transcriptional regulators and sensory histidine kinases	SCO4301	Q9KXU0	SCO4301 Putative DNA-binding protein	XIC	17.4981	16.4546	16.3691	18.3755	16.3849	15.7531	16.0921	17.0128	17.2281	16.9717	15.6995	16.5556	15.7903	16.1275	18.0273	17.6609	14.7887	13.2303	14.3342	14.5486	16.1487	15.1071	13.7237	15.8479	14.1317	15.1969	15.518	16.0567	13.7571	13.6692	13.0605	16.8091		14	0.0065749	0.00236712	0.906538	0.167555	0.177995	0.0154169	0.0079742	0.0164918	0.012985	0.00723539	0.955266
Fig 2 to 9 Transcriptional regulators and sensory histidine kinases	SCO4308	Q9KXT3	SCO4308 Putative transcriptional regulator	XIC	18.719	18.9581	19.213	19.2942	17.1744	17.1611	16.7457	16.7324	19.2278	18.026	16.863	17.5971	19.9644	19.9526	18.0241	17.8539	14.1015	17.2697	15.8442	16.279	17.0646	16.9111	17.2739	15.188	17.3811	17.5038	17.5564	15.6888	17.9671	16.9419	17.8545	17.4201		16	4.19696e-19	0.179895	0.157468	0.397108	0.0707638	0.0506051	0.0388687	0.158927	6.1288e-17	0.290181	0.32966
Fig 2 to 9 Transcriptional regulators and sensory histidine kinases	SCO4325	Q9KXN2	SCO4325 Cold shock protein B	XIC	19.9237	20.0668	19.7524	19.0892	19.6038	19.2868	19.2021	19.5295	19.833	20.5208	19.6108	20.0122	19.8314	18.4144	20.1756	19.9618	19.8527	20.7641	20.2444	19.6964	20.6437	20.6996	20.9092	20.9732	19.8727	19.484	20.1807	20.4243	19.859	19.0962	19.5953	19.9666		26	3.35515e-12	0.00215246	0.317219	0.840427	0.0193769	0.98684	0.984392	0.683178	3.81197e-11	0.00665487	0.52308
Fig 2 to 9 Transcriptional regulators and sensory histidine kinases	SCO4385	A0A076M5S5	SCO4385 Putative tetR-family transcriptional regulator	XIC	16.5128	16.3796	13.7207	15.0441	16.5133	16.6208	16.353	16.6673	16.1894	14.9256	16.1726	15.2244	13.1859	13.6729	14.6778	15.3356	17.1326	16.9391	17.1008	16.8808	14.3236	15.2559	14.9551	14.1005	16.6814	16.4417	14.7751	14.3169	14.9671	15.2593	13.7037	16.4077		8	0.282243	3.88183e-05	0.248256	0.448036	0.00078236	0.815915	0.352931	0.796757	0.374088	0.000189223	0.445887
Fig 2 to 9 Transcriptional regulators and sensory histidine kinases	SCO4394	Q7AKJ7	SCO4394 DmdR1 iron-repressor	XIC	21.1248	21.0991	21.2942	21.0143	20.9688	20.6614	20.8963	21.2025	21.8746	21.4996	21.189	21.5058	21.5805	21.2015	21.3684	21.6536	20.5141	20.6387	20.4304	20.0228	21.8889	21.8402	21.3696	21.4153	21.4545	21.5693	22.4947	21.6159	21.357	20.8022	22.1484	21.1447		6	0.665783	0.0114556	0.195199	0.782311	0.91587	0.0424	0.125681	0.0531561	0.74602	0.0287695	0.379618
Fig 2 to 9 Transcriptional regulators and sensory histidine kinases	SCO4426	D6EH86	SCO4426 Butyrolactone-responsive regulator AfsR	XIC	14.1913	15.8247	15.7047	14.4584	14.6474	14.976	13.4965	14.1296	14.6687	14.2123	13.1233	14.22	14.2661	13.7775	14.9934	14.5877	15.2694	15.9185	15.7314	15.7971	17.4477	17.3954	18.4908	15.3626	14.931	12.1383	17.6811	16.9178	17.5787	16.0654	18.3666	17.1134		7	4.11154e-12	0.0154379	3.38721e-07	0.304676	0.000652643	0.00260358	0.189047	0.0018655	4.56685e-11	0.0369928	1.48827e-05
Fig 2 to 9 Transcriptional regulators and sensory histidine kinases	SCO4441	D6EH70	SCO4441 Putative DNA-binding protein ScrI	XIC	19.4958	19.4396	19.5923	19.4477	19.1673	18.7747	18.902	19.0775	19.5538	20.2561	19.9439	19.8116	19.9982	19.6029	20.0723	19.7781	20.2656	20.0564	20.188	19.691	20.6115	20.6458	20.4534	20.4389	20.8817	20.6401	20.4282	20.4224	20.9599	20.8409	21.0888	20.8049		15	2.17636e-08	0.0149379	0.814444	0.0350947	2.24152e-05	0.278717	0.351953	0.293019	1.12793e-07	0.0360909	0.906662
Fig 2 to 9 Transcriptional regulators and sensory histidine kinases	SCO4443	Q9KZY3	SCO4443 Putative merR-family transcriptional regulator	XIC	13.7406	14.4109	13.5173	13.2961	14.9128	14.8037	14.1662	13.0118	15.9239	14.6935	15.4314	13.941	14.3648	13.5735	13.0614	14.6571	15.1451	13.7413	13.2133	14.2362	15.1494	14.1166	14.2704	14.1786	16.8036	14.5994	17.9265	19.9	14.3832	14.3147	17.7304	17.324		15	0.153778	3.1261e-05	0.00225997	0.520343	0.245435	0.104483	0.839661	0.534751	0.224298	0.000156305	0.0138017
Fig 2 to 9 Transcriptional regulators and sensory histidine kinases	SCO4480	Q9F2Q9	SCO4480 Putative tetR-family transcriptional regulatory protein	XIC	15.0135	15.3154	16.9869	16.519	13.3757	15.4209	15.675	15.4579	16.7407	15.6774	14.9645	16.0923	17.0139	16.1446	16.713	17.9722	13.5088	13.2245	14.9206	14.9593	16.208	16.5433	16.9359	17.1272	14.1542	15.1176	12.541	16.1486	15.5405	15.9845	17.1819	15.0144		18	0.00028921	0.000345636	0.590728	0.275602	0.580006	0.063765	0.501687	0.85594	0.000726683	0.00128642	0.756699
Fig 2 to 9 Transcriptional regulators and sensory histidine kinases	SCO4505	Q9L0T9	SCO4505 Cold shock protein scoF2	XIC	21.0434	21.7311	21.1776	21.0729	21.0214	20.7223	21.1421	21.74	22.7015	22.5747	22.0905	22.0622	21.3256	21.3377	22.3101	21.8734	22.5419	21.5598	21.5813	21.1868	22.3397	22.1957	22.1095	22.5578	21.9691	21.632	22.5066	22.3224	21.5619	21.33	22.5907	21.5201		13	5.77142e-06	1.02772e-06	0.014645	0.737231	0.0259943	0.00011421	0.00396614	0.00104153	1.95465e-05	7.43826e-06	0.0595514
Fig 2 to 9 Transcriptional regulators and sensory histidine kinases	SCO4598	Q9F2W3	SCO4598 Putative two-component system sensor kinase AbrC1	XIC	17.0067	16.7367	16.7668	16.4893	17.0474	16.3305	16.4794	15.5337	16.7121	15.2661	17.4922	16.0517	16.3159	17.0909	16.836	16.6776	15.1562	17.1315	17.3078	16.5906	16.2421	15.1502	14.0989	13.2496	16.8144	13.5484	15.0793	16.8454	15.7335	13.9987	13.3016	13.7984		6	0.840795	0.0910581	0.541583	0.145168	7.58857e-05	0.0205678	0.493476	0.00657446	0.886127	0.167508	0.720514
Fig 2 to 9 Transcriptional regulators and sensory histidine kinases	SCO4628	Q04296	SCO4628 Uncharacterized HTH-type transcriptional regulator	XIC	17.5158	18.32	17.3171	17.6327	17.6118	16.9495	16.5852	16.3765	18.7279	18.521	19.0032	17.9456	17.6246	17.0282	16.2597	15.9769	13.0257	16.3923	14.2705	13.2636	14.3457	14.3475	14.006	14.0833	13.5265	14.3478	14.2381	13.5177	14.1213	15.0818	14.1178	13.4482		9	0.0136477	0.272822	0.178696	0.937393	0.00538298	0.276461	0.283877	0.63737	0.0253311	0.398635	0.35862
Fig 2 to 9 Transcriptional regulators and sensory histidine kinases	SCO4668	Q9L0J7	SCO4668 Putative two-component system response regulator	XIC	17.8628	16.3183	15.4066	17.4378	16.7881	16.8565	16.7703	16.3144	17.2071	17.0861	16.4911	17.2945	16.4695	17.5236	13.4644	17.6535	16.252	16.2172	16.1966	14.4015	15.7565	16.0066	15.8094	16.0528	14.6135	14.0843	13.3931	14.696	16.1142	14.6209	14.026	15.6008		8	0.000110988	0.0106713	0.80208	0.23379	0.516929	0.0888152	0.050269	0.849444	0.000298513	0.0270735	0.897332
Fig 2 to 9 Transcriptional regulators and sensory histidine kinases	SCO4677	Q9L0G5	SCO4677 Putative regulatory protein RfsA	XIC	22.3239	21.9181	22.6603	21.8206	22.0956	22.6193	21.5461	22.7276	22.3321	22.463	21.1395	21.1008	21.3413	20.5189	21.1885	20.6799	13.8718	15.0797	12.937	14.2617	13.7091	13.4545	13.8097	17.895	14.5686	17.6285	13.6144	14.0226	14.1339	15.0849	18.0349	12.193		17	2.04451e-06	4.72982e-05	0.0047279	0.611152	2.9415e-07	0.459753	0.120897	0.000745813	7.49151e-06	0.000227114	0.0248665
Fig 2 to 9 Transcriptional regulators and sensory histidine kinases	SCO4678	Q9L0G4	SCO4678 Transcriptionnal regulator	XIC	20.1786	19.8137	20.3052	19.9567	21.4207	21.4476	21.2511	20.1885	20.2382	20.4961	20.6416	20.0235	20.9364	20.9528	21.3808	20.9568	17.1797	16.0995	15.0675	16.0907	19.5165	19.3083	19.2346	19.7505	15.8772	16.3105	15.867	14.1269	17.5798	17.3261	17.0323	15.1339		19	1.23265e-08	0.000294396	0.0326841	0.347618	8.18437e-06	0.280871	0.00427368	0.430919	6.67403e-08	0.0011261	0.110392
Fig 2 to 9 Transcriptional regulators and sensory histidine kinases	SCO4766	D6EDZ4	SCO4766 Putative transcriptional regulator	XIC	14.7366	16.2738	15.9598	17.2548	17.258	17.5326	17.3062	16.9707	17.3393	17.9765	16.3299	16.559	17.298	16.2054	15.2473	16.6509	16.3545	15.0819	15.1879	14.4756	17.2321	17.1504	16.8085	17.4228	17.7564	18.5655	19.0425	16.9981	17.2827	17.1754	16.6759	17.5036		10	0.2575	0.0265168	0.460523	0.247808	0.296305	0.0742456	0.405094	0.000890891	0.345443	0.0588274	0.654406
Fig 2 to 9 Transcriptional regulators and sensory histidine kinases	SCO4768	Q7AKI8	SCO4768 Putative two-component regulator BldM	XIC	18.3181	17.3979	18.3063	17.6596	18.5738	18.7722	18.7358	17.9945	18.2712	17.835	16.9246	17.45	18.2231	18.3681	17.8428	17.4081	18.0346	17.6103	17.9805	17.9702	18.5488	18.2693	18.4821	18.7473	20.3184	20.1234	19.2593	19.4484	19.427	19.3861	18.7997	19.27		18	0.00557789	0.343394	0.117782	0.614323	0.0260578	0.0152576	0.207849	0.352336	0.0111986	0.47611	0.27442
Fig 2 to 9 Transcriptional regulators and sensory histidine kinases	SCO4792	Q9KY72	SCO4792 Putative two-component system DNA-binding response regulator	XIC	15.8273	16.38	12.8995	13.2243	15.5607	17.3286	16.6857	15.1177	14.1966	15.3059	16.9948	16.2117	18.697	16.1263	13.8258	15.3941	12.8088	14.3156	14.4668	15.0313	14.65	13.3839	14.6149	13.5045	15.0099	14.3633	13.4401	13.7935	14.1568	13.2521	13.6772	14.9912		10	2.34478e-05	1.50196e-06	0.391845	0.0390312	0.00189983	0.0723826	0.0825975	0.390432	7.12911e-05	1.04883e-05	0.593687
Fig 2 to 9 Transcriptional regulators and sensory histidine kinases	SCO4871	Q9EWD6	SCO4871 Putative tetR-family transcriptional regulator CchL	XIC	18.8111	17.79	18.102	17.569	18.7944	18.3267	17.9565	18.7182	17.5456	17.8071	16.0305	18.0576	17.614	18.0891	16.6026	16.7483	17.0973	17.8459	18.3751	16.6815	16.6088	16.2005	15.7593	16.6661	17.8894	14.2361	17.6713	18.2977	16.888	16.8026	17.6576	17.66		17	0.783407	0.447967	0.866114	0.186064	0.000642228	0.719437	0.726695	0.91475	0.840817	0.577598	0.934026
Fig 2 to 9 Transcriptional regulators and sensory histidine kinases	SCO4892	Q9AK34	SCO4892 Putative regulatory protein	XIC	14.6629	15.0525	15.7272	16.0097	16.3508	16.4728	15.7903	16.6224	16.0308	15.4021	15.0465	15.3711	15.5764	15.6757	15.7357	15.6939	17.9498	15.1132	17.1139	16.7731	17.9844	17.2514	17.8514	17.4137	14.6729	14.2668	15.0812	12.5008	14.6945	14.619	14.7581	14.6957		18	4.79417e-15	0.0202088	0.135112	0.328366	0.913737	0.501913	0.647998	0.0996639	1.11229e-13	0.0464952	0.298412
Fig 2 to 9 Transcriptional regulators and sensory histidine kinases	SCO4920	A0A076M7T2	SCO4920 DeoR familly regulator SdrA	XIC	21.7624	21.7476	21.6557	21.5504	22.0093	21.9108	21.6597	22.2308	22.0665	22.0548	21.3593	21.5706	21.4582	21.5741	21.9865	21.9101	20.8171	20.2227	20.3851	19.9412	22.1235	22.2339	22.1902	22.0938	20.9552	20.7336	21.3642	21.1433	21.2131	21.0147	21.5806	20.7819		8	0.0964065	0.000811108	0.982553	0.791436	0.244207	0.000574824	0.0479041	0.171863	0.148421	0.00276211	0.99154
Fig 2 to 9 Transcriptional regulators and sensory histidine kinases	SCO4942	D6EXT8	SCO4942 Putative regulatory protein	XIC	15.9392	16.1664	15.9156	15.2549	15.031	13.6427	15.0958	14.8019	15.5087	15.833	13.74	16.1791	15.5668	15.4398	15.1838	13.9092	14.7727	14.0926	12.7918	14.1943	15.8892	16.1124	15.9324	15.9344	13.8821	14.1866	16.2673	16.0389	15.8652	15.9975	15.9198	15.4607		17	0.00116706	0.387122	0.143016	0.234649	0.368832	0.805829	0.394559	0.396447	0.00264346	0.51902	0.310483
Fig 2 to 9 Transcriptional regulators and sensory histidine kinases	SCO4944	Q9ADL0	SCO4944 Putative DNA-binding protein	XIC	18.4935	19.0569	19.0452	18.1804	19.1958	19.0546	19.1188	19.0589	19.2424	18.1204	18.6717	18.6077	18.9542	19.0917	18.2545	14.486	16.6509	17.373	17.6761	17.2638	18.02	17.1102	18.1017	17.1649	17.7027	16.7811	17.2369	17.5961	17.6713	17.5652	16.765	17.9095		10	0.170425	0.00889905	0.564569	0.296991	0.0300002	0.101586	0.91404	0.816804	0.244155	0.0232424	0.736666
Fig 2 to 9 Transcriptional regulators and sensory histidine kinases	SCO4952	Q9ADK8	SCO4952 Putative tetR-family transcriptional regulator	XIC	16.328	16.5189	16.6911	16.5593	16.4532	17.3693	16.4071	16.3238	17.5968	17.0912	16.569	16.9125	16.6016	16.5358	15.7423	15.1459	16.8584	16.9272	17.2717	17.2976	15.4961	17.1773	15.7455	18.3904	19.969	19.4062	19.931	18.5782	19.7503	20.2342	20.0534	19.6687		14	0.45949	0.0129785	0.550341	0.272389	0.0189863	0.82211	0.259623	0.188842	0.559432	0.0319951	0.726863
Fig 2 to 9 Transcriptional regulators and sensory histidine kinases	SCO4989	Q93JK5	SCO4989 Putative IclR-family transcriptional regulatory protein	XIC	17.6621	18.1378	17.7241	18.3261	18.5108	18.9833	18.6867	18.4942	18.0194	18.092	18.5725	18.1149	18.7503	17.8446	18.6545	18.3596	17.0814	16.9988	17.1874	17.1017	17.4398	17.9412	15.7625	17.5481	18.2143	16.4681	18.5066	17.6749	18.3956	18.012	18.891	18.7022		17	2.0954e-05	0.102757	0.829641	0.139956	0.583204	0.244247	0.228909	0.0147502	6.42996e-05	0.184427	0.915211
Fig 2 to 9 Transcriptional regulators and sensory histidine kinases	SCO5100	Q93IY5	SCO5100 Putative gntR-family regulatory protein	XIC	19.3782	19.4321	19.1871	19.7002	19.2184	19.392	19.5233	19.4911	20.6942	20.7493	21.0753	20.471	19.7104	19.9692	20.3842	20.3433	18.7783	19.3713	18.9497	18.4355	20.6369	20.8307	20.5027	20.3619	20.8568	20.3914	21.1804	20.5708	20.7534	20.7343	21.1378	20.8856		8	1.22021e-07	0.000184551	0.0663223	0.0255325	0.285596	0.0914857	0.0902628	0.00301396	5.57859e-07	0.000754775	0.181427
Fig 2 to 9 Transcriptional regulators and sensory histidine kinases	SCO5132	D6EW61	SCO5132 Putative two-component system response regulator	XIC	15.7475	17.602	17.481	17.7079	16.187	16.5454	16.923	17.1872	18.9887	18.5284	18.1773	18.2558	17.7969	17.6053	18.436	18.089	17.7874	17.8111	17.4636	17.3857	19.1147	18.7066	17.3578	19.1915	19.0133	18.3705	18.5722	18.7785	18.5265	18.5131	18.3311	19.1115		13	0.132868	0.00253624	0.772365	0.865358	0.234078	0.195624	0.324927	0.879032	0.197571	0.00767831	0.87902
Fig 2 to 9 Transcriptional regulators and sensory histidine kinases	SCO5231	Q9K492	SCO5231 HTH-type transcriptional repressor DasR	XIC	19.4002	19.5113	19.3276	19.459	19.3461	19.3021	19.2812	19.6028	19.3993	19.5456	19.6902	19.5518	19.3702	19.1367	19.8467	19.646	18.7665	18.7784	18.6648	18.3012	19.3293	19.3188	19.1011	19.5117	19.0562	18.9272	19.5619	18.8669	19.042	18.9568	19.6939	18.8493		19	6.06984e-08	0.812138	0.0368145	0.88556	0.00043468	0.177628	0.00154061	0.327529	2.9259e-07	0.879639	0.120332
Fig 2 to 9 Transcriptional regulators and sensory histidine kinases	SCO5249	Q9F3L5	SCO5249 Nucleotide-binding protein	XIC	23.8022	23.2117	23.8126	23.3487	24.4294	24.6888	24.6104	24.1855	22.5617	22.4699	21.6718	21.754	23.183	22.9942	22.6154	22.6064	25.3392	25.0952	25.3854	25.625	26.1647	25.9345	25.8007	26.0304	25.8502	25.6693	24.799	25.3026	26.2698	26.3257	25.5706	26.0195		21	7.20811e-10	1.18219e-07	4.13355e-06	0.364037	0.0216954	0.733991	0.261838	0.00425956	4.94313e-09	1.09507e-06	0.000105246
Fig 2 to 9 Transcriptional regulators and sensory histidine kinases	SCO5403	Q9L2B7	SCO5403 Probable two-component system response regulator	XIC	13.6067	18.2708	18.6182	17.4273	13.7749	18.5426	15.1327	14.5222	15.0401	17.654	16.0179	17.7842	14.2981	14.1936	14.3313	13.7687	14.1014	14.1384	14.3865	14.2569	14.5663	15.0228	13.92	14.8592	14.9787	14.9542	16.0661	13.9287	14.2455	14.5367	14.1503	14.9792		12	0.076676	0.130754	0.0161178	0.42053	0.00681248	0.0920558	0.0604706	0.0339834	0.121357	0.224325	0.0638665
Fig 2 to 9 Transcriptional regulators and sensory histidine kinases	SCO5413	Q9L2A7	SCO5413 Possible MarR-transcriptional regulator	XIC	15.101	15.0955	14.8637	15.4217	14.8824	15.061	14.7693	14.8355	15.5338	15.8503	17.3195	17.0942	17.4958	17.3775	17.0703	17.6514	15.0318	14.0663	14.8867	15.121	15.7389	15.7882	14.5871	15.8356	15.5106	16.3877	17.455	15.8534	17.031	16.0234	16.4862	16.2462		20	5.14686e-09	0.853869	0.69747	0.0268693	6.90918e-06	0.0829556	0.0493829	0.119227	3.01702e-08	0.906691	0.831838
Fig 2 to 9 Transcriptional regulators and sensory histidine kinases	SCO5435	Q9L1K9	SCO5435 Putative two-component sensor kinase	XIC	16.4713	15.6863	13.4043	14.4329	17.7872	17.7332	17.6685	18.9066	18.0953	17.4549	14.0203	19.9202	17.4611	15.0564	13.3733	12.3988	17.4527	17.602	17.5661	17.0852	15.3588	14.1974	14.3213	13.8879	14.5775	15.1298	14.8014	13.8923	18.3319	14.7456	15.8572	15.1092		18	0.940914	2.66312e-06	0.651054	0.321225	0.665107	0.0409065	0.303218	0.942567	0.959269	1.77244e-05	0.797947
Fig 2 to 9 Transcriptional regulators and sensory histidine kinases	SCO5460	A0A076LWJ9	SCO5460 Putative AbaA-like regulatory protein	XIC	17.3751	17.7661	18.1992	17.6131	18.37	17.5626	18.2051	18.4543	17.9019	18.1237	18.1468	17.8786	17.8751	18.1931	18.9833	18.664	16.8167	16.9658	14.931	13.7835	18.2076	18.2047	17.7008	18.183	16.096	15.8612	16.568	16.2035	16.4161	16.9876	17.4075	15.9314		11	0.668896	0.0148978	0.884772	0.69214	0.860853	0.00161104	0.483978	0.123735	0.748663	0.0360115	0.944205
Fig 2 to 9 Transcriptional regulators and sensory histidine kinases	SCO5464	Q9L1E1	SCO5464 Calcium-binding protein CabB	XIC	20.7635	21.0703	20.6655	20.2934	20.8863	20.1507	20.4863	19.642	20.9758	20.9557	21.4834	20.3366	19.3495	19.3003	19.9084	19.0624	22.0765	21.6856	22.1386	22.0957	20.8898	21.0478	20.0348	20.8388	20.3726	20.1143	20.4434	20.4438	19.7163	20.1451	20.3265	20.3497		12	0.0031479	0.832891	0.140427	0.541263	0.634452	0.0833277	0.564947	0.391681	0.00660301	0.892962	0.306688
Fig 2 to 9 Transcriptional regulators and sensory histidine kinases	SCO5483	O86578	SCO5483 Putative transcriptional regulator	XIC	14.4282	15.1502	14.1097	15.2325	15.3013	15.662	15.3164	14.4409	14.8489	14.5825	14.8858	15.1178	15.4782	15.2922	14.9631	15.2255	15.3558	14.734	14.1137	15.0463	15.2353	14.8607	14.835	15.3348	13.9295	13.9964	14.9886	14.3636	16.6814	15.8943	17.1414	16.3148		21	2.43975e-05	2.43245e-10	0.878507	0.0821767	1.65216e-06	0.0106055	0.103953	0.0659917	7.37271e-05	4.29791e-09	0.940923
Fig 2 to 9 Transcriptional regulators and sensory histidine kinases	SCO5506	Q9Z573	SCO5506 Putative regulatory protein	XIC	16.9363	18.2142	17.524	17.5318	16.8698	16.8148	17.6678	17.0778	17.4015	18.7545	17.2372	18.5287	18.3564	18.7093	18.3388	19.025	17.7367	16.1843	15.8086	17.412	17.2835	16.5432	16.985	17.093	17.1987	17.4071	16.4778	14.9387	15.5937	15.9095	16.9847	15.2907		21	1.05878e-07	0.268694	0.0999128	0.474933	0.0166303	0.0256965	0.0230181	0.155511	4.88553e-07	0.393995	0.243289
Fig 2 to 9 Transcriptional regulators and sensory histidine kinases	SCO5556	P0A3H7	SCO5556 DNA-binding protein HU 2	XIC	17.4971	16.9154	17.2136	17.1707	18.1725	17.7885	16.8695	17.2798	19.2456	18.7477	16.5798	18.0828	17.1672	17.7909	15.5633	16.3363	15.2946	14.4604	16.0092	15.2366	15.5366	14.7073	14.3869	14.2932	18.795	18.9263	19.0799	18.1257	18.8429	18.6119	17.7717	19.0264		23	6.54175e-06	0.495286	0.57271	0.315454	0.346127	0.00904705	0.625652	0.382597	2.1931e-05	0.62114	0.742817
Fig 2 to 9 Transcriptional regulators and sensory histidine kinases	SCO5582	D6ERI7	SCO5582 Putative regulator NsdA	XIC	18.8656	19.167	19.4078	19.0859	19.1947	19.439	19.1725	19.3069	19.409	19.4579	19.228	18.6499	19.4921	19.2304	19.1484	18.826	19.9857	19.4429	19.5205	19.7019	21.2014	20.9815	20.5846	21.0985	21.8322	21.7091	22.0661	22.2482	22.0318	21.9818	22.3728	21.9485		20	2.97487e-07	0.952711	0.486509	0.738264	0.595814	0.147766	0.332387	0.0845698	1.27142e-06	0.972694	0.676237
Fig 2 to 9 Transcriptional regulators and sensory histidine kinases	SCO5584	Q8CJR0	SCO5584 glnK Nitrogen regulatory protein P-II	XIC	13.088	14.4251	15.8986	14.5666	14.2947	13.0016	14.3077	15.8527	21.7369	22.0043	18.3695	21.1598	22.095	21.9595	19.729	20.8084	20.3759	17.716	19.459	20.9388	19.1928	19.4892	15.8143	18.578	21.9735	22.2012	21.3389	20.5916	21.6368	21.5872	21.2413	22.1027		11	0.57498	0.0115559	0.0185505	0.0992539	0.00195741	0.0993976	0.42353	0.694321	0.665294	0.0289774	0.0718995
Fig 2 to 9 Transcriptional regulators and sensory histidine kinases	SCO5585	A0A076M600	SCO5585 glnD Protein PII adenylyl transferase	XIC	13.6155	13.9439	13.038	13.5446	14.312	13.9379	13.0768	14.3279	22.014	22.0214	19.7118	21.4118	20.3055	20.3966	17.4345	20.0184	19.5386	13.5728	15.4522	18.4653	17.4497	18.3531	15.2104	17.7193	22.7024	22.7934	22.3156	22.6422	23.3108	23.3174	23.4616	23.2996		13	1.41454e-09	1.13876e-07	0.191339	0.818119	3.41694e-06	0.050521	0.174928	0.247099	9.19264e-09	1.05681e-06	0.374697
Fig 2 to 9 Transcriptional regulators and sensory histidine kinases	SCO5622	A0A076M2G6	SCO5622 Putative transcriptional regulator	XIC	16.974	17.0524	15.8033	16.596	15.67	15.2221	16.4549	16.4761	17.836	16.4971	18.4075	18.1676	17.804	17.8618	18.2744	18.2513	17.48	17.286	17.6833	17.4224	17.7429	17.9583	18.1765	18.1656	16.6311	17.5305	17.5492	17.0836	17.5425	17.7595	17.1914	17.6261		5	6.27496e-06	0.034423	0.388279	0.721043	0.201042	0.00192235	0.856065	0.785666	2.10936e-05	0.0737636	0.589904
Fig 2 to 9 Transcriptional regulators and sensory histidine kinases	SCO5636	O86763	SCO5636 Transcriptional regulator	XIC	15.0438	15.7037	15.6873	15.6628	14.5174	14.2456	14.3991	14.5624	14.7304	16.4648	16.7523	16.5908	16.3918	16.0889	13.7559	14.3391	13.6861	14.4852	15.5093	13.8905	14.3894	13.6945	15.4308	14.484	14.9471	13.921	14.256	13.8674	12.8033	13.6171	14.0478	13.9875		7	0.685588	0.0287167	0.248314	0.883828	0.403108	0.738931	0.00154943	0.243816	0.763217	0.0630878	0.445887
Fig 2 to 9 Transcriptional regulators and sensory histidine kinases	SCO5678	D6EQB5	SCO5678 Regulatory protein	XIC	17.5555	17.3	17.4846	17.3374	17.1399	17.6436	16.5647	17.483	17.2786	18.0024	17.4314	17.5536	16.7464	17.1902	17.65	17.7002	18.3086	18.1938	17.9332	17.119	18.626	18.68	17.9065	18.3023	18.5737	17.1517	17.9641	18.4525	18.6044	18.4851	18.4746	18.1692		13	4.2813e-13	3.43145e-07	0.00577157	0.0995813	0.00423294	0.699247	0.00132974	0.780696	5.77626e-12	2.79298e-06	0.0290627
Fig 2 to 9 Transcriptional regulators and sensory histidine kinases	SCO5723	Q7AKF6	SCO5723 Putative regulator, BldB	XIC	19.7195	19.2015	19.0047	19.1035	19.338	19.9998	20.0657	19.7481	18.7322	18.9448	18.853	19.0005	19.1617	17.5132	17.7465	18.2678	19.385	19.2892	19.2184	18.7934	18.964	18.7842	18.4652	18.6287	19.0907	18.9135	16.5559	17.8257	15.7019	16.9455	14.369	17.2029		21	1.40596e-06	0.220654	0.685549	0.475401	0.378974	0.00308859	0.384245	0.55427	5.32058e-06	0.337715	0.823156
Fig 2 to 9 Transcriptional regulators and sensory histidine kinases	SCO5749	D6EQ42	SCO5749 Two-component regulator OsaB	XIC	19.5328	19.7348	19.2711	19.7786	19.4914	19.9199	19.5158	19.825	20.4733	20.1176	19.7342	20.1697	20.2309	19.9708	18.916	20.1587	19.3822	19.749	19.778	18.8628	20.7136	20.8079	20.6923	20.8685	20.1103	20.1883	20.6857	20.2379	19.9559	19.7091	19.9875	20.0226		14	0.0101522	0.0370137	0.318314	0.749472	0.00723998	0.479893	0.0224681	0.795424	0.0194092	0.0783013	0.524189
Fig 2 to 9 Transcriptional regulators and sensory histidine kinases	SCO5785	O69961	SCO5785 Putative two-component regulator	XIC	14.4483	15.4915	14.4517	14.8206	15.9271	15.418	15.5917	15.8074	13.2832	14.3146	14.3999	14.2824	14.5731	14.3104	13.9602	14.3491	15.032	15.383	13.2807	14.5182	13.9788	14.5047	14.7159	14.8726	13.4768	14.5395	15.199	14.368	15.4025	15.1948	14.9393	14.1122		17	0.913456	0.0238018	3.89152e-06	0.0438713	0.00175494	0.208952	0.521492	0.535968	0.943873	0.0535218	0.000102091
Fig 2 to 9 Transcriptional regulators and sensory histidine kinases	SCO5803	O69979	SCO5803 LexA repressor SOS response	XIC	20.0599	19.7673	19.5683	19.8135	19.929	20.011	19.6141	19.9513	20.6885	20.4504	20.6675	20.686	20.2643	20.3205	20.402	20.5274	18.9009	17.6695	17.7484	18.2479	20.2583	20.2892	20.2971	20.1117	21.145	21.2909	20.6167	20.6647	20.6891	20.5368	20.3484	20.1535		13	5.93774e-07	0.00720883	0.0100511	0.14519	0.00108746	0.425884	0.101169	0.760806	2.40464e-06	0.0193469	0.0447567
Fig 2 to 9 Transcriptional regulators and sensory histidine kinases	SCO5804	O69980	SCO5804 Transcriptional repressor NrdR	XIC	13.8615	17.5387	15.5345	16.2837	17.821	15.4722	15.2803	14.425	17.4463	17.0851	18.378	16.5965	16.5065	16.0099	15.7764	17.049	18.2169	18.9081	16.0176	14.861	17.935	19.2963	19.1173	18.5724	16.2863	14.7041	18.6668	19.2499	18.2239	17.6913	19.6166	18.0949		16	0.0330523	0.0168895	0.883864	0.83825	0.853173	0.299586	0.196524	0.193686	0.0566074	0.0399887	0.944145
Fig 2 to 9 Transcriptional regulators and sensory histidine kinases	SCO5828	O70004	SCO5828 Transcriptional regulatory protein	XIC	11.7629	14.7125	14.464	15.6511	14.3673	14.3069	13.3192	15.3099	16.6441	15.7932	15.8395	15.7791	16.8911	16.0824	16.7927	14.9073	16.3617	16.9037	15.8596	16.2426	17.7385	17.3598	17.7817	16.8972	15.5302	15.99	17.6246	16.631	16.1824	16.0532	17.8979	13.7792		16	0.00211359	0.536723	0.381531	0.111829	0.682527	0.913301	0.0616746	0.741848	0.00459254	0.6562	0.583042
Fig 2 to 9 Transcriptional regulators and sensory histidine kinases	SCO5829	A0A076M1K4	SCO5829 Putative two-component sensory kinase	XIC	15.2087	15.8138	14.2778	14.8546	12.7396	13.5412	14.725	14.9444	16.8276	16.3085	15.2753	16.4608	14.3243	15.1967	15.9158	15.5084	16.4784	16.0492	16.9256	14.2676	16.0868	16.5792	16.7707	15.519	15.4257	14.2013	14.7327	15.223	12.7673	13.5419	15.0221	13.0917		13	0.0171199	0.000135515	0.0141069	0.314482	0.0025957	0.00787707	0.58009	0.130882	0.0310788	0.000578035	0.0580771
Fig 2 to 9 Transcriptional regulators and sensory histidine kinases	SCO5840	O50514	SCO5840 Transcriptional regulator	XIC	14.9637	15.0007	15.0485	13.8719	14.9151	14.8062	14.1097	15.1471	16.5885	17.3795	15.8549	15.2029	13.4276	15.5597	13.9078	14.2273	15.2747	14.995	14.3203	15.2995	14.6753	15.191	14.0193	16.5691	17.7042	17.1957	17.3322	16.9752	17.5235	17.7275	18.0753	16.9948		9	6.16489e-07	0.280221	0.000351443	0.381303	0.815777	0.8119	0.531292	0.759749	2.48649e-06	0.407169	0.00320682
Fig 2 to 9 Transcriptional regulators and sensory histidine kinases	SCO5855	O50529	SCO5855 Putative DNA-binding protein	XIC	18.7693	18.9083	18.9511	17.5465	16.5913	17.8329	18.6277	18.8071	20.0725	19.4793	19.8039	19.7511	19.2867	19.1205	19.3736	18.3897	17.0674	18.0581	16.8729	15.6338	18.6976	19.0087	19.3351	18.2681	18.7805	17.6817	19.6709	18.7418	17.6403	17.3175	18.8183	18.221		6	0.420023	0.000351188	0.0051389	0.824798	0.344774	0.000735249	0.00206373	0.0028949	0.519924	0.0013061	0.0265777
Fig 2 to 9 Transcriptional regulators and sensory histidine kinases	SCO5862	P0A4I1	SCO5862 Two-component regulator CutR	XIC	21.3712	21.3851	21.3736	21.4196	21.8536	21.9583	22.1029	21.8415	21.4039	21.4329	21.9875	21.6895	21.7593	22.019	21.3283	21.3691	19.3506	19.2152	18.865	19.0327	19.3597	19.3969	18.6989	19.0494	19.3381	19.634	19.4674	19.2597	19.3421	19.293	19.3753	19.2751		20	0.00447019	0.0106308	0.520854	0.29519	0.868935	0.00441443	0.125691	0.0385925	0.00912602	0.0269984	0.702537
Fig 2 to 9 Transcriptional regulators and sensory histidine kinases	SCO5863	P0A4I7	SCO5863 Sensor protein CutS	XIC	20.188	19.933	20.9079	20.4165	21.606	21.2911	20.1312	20.5524	18.516	17.7169	19.4292	17.4962	19.4478	17.6405	18.0946	18.826	13.5043	14.4866	14.0073	15.3443	14.0583	16.3415	13.7327	14.1687	13.3916	14.4106	13.6237	13.9053	14.895	11.7909	14.3389	16.4325		10	0.0131671	0.222165	0.424085	0.82835	0.90967	0.122969	0.698285	0.527961	0.0245492	0.339302	0.624616
Fig 2 to 9 Transcriptional regulators and sensory histidine kinases	SCO5914	O54110	SCO5914 Probable transcriptional regulator	XIC	16.1099	16.593	16.4798	16.5135	15.9677	15.9097	15.8717	16.8149	16.7958	16.4838	16.0989	16.6249	16.2803	16.1591	16.837	16.3335	15.6807	16.3962	16.0723	16.0498	15.8929	15.676	15.6852	15.7858	17.4329	16.7051	17.6056	16.6873	16.6636	16.5869	17.4605	17.8587		13	0.0458762	0.909143	7.24758e-06	0.914408	0.291367	0.277256	0.775352	0.294439	0.0763894	0.944158	0.00015993
Fig 2 to 9 Transcriptional regulators and sensory histidine kinases	SCO5951	O54180	SCO5951 Putative transcriptional regulator	XIC	16.1878	15.4633	17.2817	16.2995	17.3048	15.7661	15.3316	15.5636	15.3859	15.7813	15.4201	15.5537	14.1096	16.2401	16.16	15.2657	15.941	14.872	14.6532	16.1325	17.2341	17.3391	17.3008	16.8064	15.1578	15.3365	16.2115	15.6526	14.8817	15.6221	16.4027	15.3082		7	1.94885e-05	0.0341705	2.90561e-07	0.38801	0.147418	0.919526	0.324323	0.439457	6.02493e-05	0.0733174	1.3036e-05
Fig 2 to 9 Transcriptional regulators and sensory histidine kinases	SCO5982	Q93JE5	SCO5982 Putative regulator	XIC	17.9622	18.492	18.2535	18.6449	18.1299	17.7258	17.6887	18.1997	18.7638	18.6288	18.4236	18.5196	17.3955	17.7016	17.3868	17.5231	18.9171	19.1856	19.1064	18.9474	18.7596	18.4961	18.458	18.756	19.4066	19.0256	19.4762	19.4757	19.0402	19.2033	19.2447	19.4265		19	0.00296392	4.50534e-10	0.255694	0.613847	0.651159	0.0188132	0.000597437	0.0157154	0.00626035	7.38252e-09	0.453562
Fig 2 to 9 Transcriptional regulators and sensory histidine kinases	SCO6008	O50502	SCO6008 Probable transcriptional repressor protein	XIC	20.5234	20.5885	20.5331	20.8257	20.3163	20.3152	20.4816	20.3805	21.1902	20.978	21.4385	21.1768	21.3275	21.3087	20.5177	20.4502	20.058	20.0718	19.7325	19.9774	20.0595	20.0454	19.3016	19.5095	18.918	19.2528	16.1475	17.4514	19.0755	19.0608	17.1761	18.778		23	4.53747e-08	2.56088e-05	0.015124	0.997325	0.000681077	0.235439	0.507784	0.744917	2.23719e-07	0.000131759	0.0609344
Fig 2 to 9 Transcriptional regulators and sensory histidine kinases	SCO6020	O69850	SCO6020 Putative transcriptional regulator	XIC	16.7879	17.2717	17.6817	15.8023	15.5473	15.7183	15.3805	15.7658	18.3968	17.9912	17.8724	18.1579	17.6966	17.5807	14.2889	16.7985	15.7131	16.3373	15.5118	15.9369	15.0811	15.2393	14.6159	15.7359	17.67	16.8478	17.8448	17.2304	17.8785	15.9807	16.9862	17.7286		18	0.00869602	0.45477	0.0027497	0.23078	0.000819365	0.00736393	0.00944386	0.524737	0.0168655	0.5842	0.0160489
Fig 2 to 9 Transcriptional regulators and sensory histidine kinases	SCO6071	D6ELN6	SCO6071 Butyrolactone-responsive regulator CprB	XIC	15.8707	16.2251	15.2708	16.4611	16.2068	14.9065	15.9346	16.2143	14.807	15.5392	16.2115	14.3209	13.9714	15.0022	15.2377	14.2968	16.7487	16.8641	17.2858	16.1829	17.8105	17.7764	17.3637	17.2554	14.5201	15.1455	16.6945	16.2202	15.8473	14.5271	17.0327	17.2576		16	0.000477991	0.000210998	0.000257335	0.24925	3.198e-07	0.209153	0.203125	0.55766	0.0011588	0.000850327	0.00247131
Fig 2 to 9 Transcriptional regulators and sensory histidine kinases	SCO6121	Q9Z551	SCO6121 Putative transcriptional regulator	XIC	17.9921	18.4866	18.4631	18.26	17.9298	17.7504	17.784	18.1092	18.913	18.8334	18.7704	19.0501	17.215	19.0696	18.9552	19.3996	16.3924	15.4816	15.5453	15.3155	17.8088	17.9072	17.7965	18.1376	18.299	17.9157	18.5724	17.9735	18.1341	18.2257	18.3736	18.244		17	0.0011039	0.148008	0.712876	0.408577	0.643116	0.595435	0.222205	0.739781	0.002513	0.248095	0.842521
Fig 2 to 9 Transcriptional regulators and sensory histidine kinases	SCO6134	Q9Z538	SCO6134 Putative regulatory protein	XIC	19.27	19.7858	19.4334	19.531	18.9468	18.7493	18.9772	19.1825	20.0641	19.9163	20.0884	20.1924	19.8244	19.8063	20.3674	20.4871	19.8051	19.6868	19.3341	18.7699	20.2175	20.1641	20.574	20.1615	18.9385	18.8649	20.3625	19.7307	19.2624	18.9556	20.0505	19.3254		16	1.8768e-09	0.476707	0.25054	0.0279555	0.784412	0.112028	0.055406	0.379842	1.18103e-08	0.603966	0.448264
Fig 2 to 9 Transcriptional regulators and sensory histidine kinases	SCO6140	Q9ZBU8	SCO6140 Putative two-component system response regulator	XIC	16.6669	17.0633	16.0503	15.9841	15.4914	16.496	17.1007	17.309	16.7539	16.658	17.0443	17.1104	17.5103	17.3335	17.735	17.7655	17.5077	17.4077	17.4264	17.7961	17.856	17.2529	17.5988	17.194	17.2478	17.8709	16.8448	16.4082	17.3007	17.3459	16.7715	17.5622		21	3.60621e-13	0.759056	0.795125	0.123264	0.0857241	0.0191651	0.107811	0.147099	4.97357e-12	0.841794	0.89256
Fig 2 to 9 Transcriptional regulators and sensory histidine kinases	SCO6153	Q9ZBT5	SCO6153 Putative regulatory protein	XIC	15.5979	15.7665	15.6374	15.7819	15.4464	15.7125	15.5877	16.3131	16.1129	16.2312	16.9495	16.6287	16.3056	15.9215	15.2211	15.8129	15.1619	13.8953	14.1142	13.8651	14.6919	15.9535	14.1292	15.6182	15.4489	15.3028	14.6986	16.0516	16.0779	14.1928	15.2202	15.8311		21	9.34006e-12	0.0414008	0.545518	0.0641964	0.0631975	0.694208	0.278999	0.838421	9.74231e-11	0.0861504	0.723616
Fig 2 to 9 Transcriptional regulators and sensory histidine kinases	SCO6162	Q9ZBS6	SCO6162 LuxR family two-component system response regulator	XIC	19.2266	19.522	18.9921	18.9707	20.6114	20.7014	20.5204	21.2763	15.8766	15.7846	17.5328	17.1047	17.5474	17.5346	16.4146	16.4296	16.273	17.3852	17.0699	16.5914	16.9945	15.6752	15.0951	16.3214	17.4587	14.4633	15.4626	16.5692	18.0534	17.9069	17.9387	18.2241		7	0.768248	0.921271	0.00678737	0.131662	0.839576	0.31166	0.679616	0.0149264	0.829206	0.95175	0.032686
Fig 2 to 9 Transcriptional regulators and sensory histidine kinases	SCO6163	Q9ZBS5	SCO6163 Putative sensor kinase	XIC	21.5329	20.826	20.3304	19.9066	22.794	22.4214	22.1515	23.0132	18.302	19.1913	19.2814	19.3184	18.6691	19.2711	18.1281	19.3807	17.0687	17.4104	16.8081	17.7113	16.5427	17.9793	18.6205	19.6219	17.5699	18.8663	18.8466	17.8452	17.1104	17.2864	19.3428	18.1052		19	0.492474	6.74503e-05	0.557201	0.952204	0.683738	0.00572442	0.725124	0.0200315	0.591041	0.000310948	0.730985
Fig 2 to 9 Transcriptional regulators and sensory histidine kinases	SCO6193	Q9Z5A9	SCO6193 Putative transcriptional regulator	XIC	18.0333	17.0808	16.5314	17.4582	17.6065	18.2583	18.3979	18.214	18.2738	18.0468	18.0715	18.2378	17.8711	17.2843	17.1655	18.77	17.8808	18.8546	18.7403	18.3798	17.6769	17.9524	15.7258	16.521	18.4899	18.9116	17.8094	17.6191	18.7797	18.5358	18.2162	18.9966		17	2.02625e-07	0.0118507	0.000483058	0.43537	0.120408	0.359971	0.0933228	0.145553	8.90293e-07	0.0296117	0.00408584
Fig 2 to 9 Transcriptional regulators and sensory histidine kinases	SCO6208	Q9Z594	SCO6208 Putative DNA-binding protein	XIC	19.1573	19.913	19.6078	19.5515	19.5912	19.0865	19.0459	19.2415	20.9669	20.58	19.934	20.1353	18.7164	18.9529	21.0938	20.2581	19.0265	18.9663	16.816	15.2356	20.6626	20.5672	20.7302	20.542	15.0973	14.0309	19.8669	18.9237	17.7885	17.3109	19.2267	17.454		6	0.000400466	0.00108768	0.901993	0.463619	0.489026	0.743034	0.0186691	0.374733	0.000982369	0.0035835	0.953474
Fig 2 to 9 Transcriptional regulators and sensory histidine kinases	SCO6265	Q7AKF1	SCO6265 ScbR gamma-butyrolactone binding protein	XIC	21.6232	21.6266	21.7169	21.2736	21.6272	21.4691	21.3834	21.7394	22.0621	21.7807	22.4282	21.8118	21.4218	21.4234	21.8583	21.6327	20.7962	20.8978	21.0385	20.3239	21.1059	20.9897	21.0226	20.5656	21.1953	21.5519	22.0585	21.8008	21.5798	21.4408	21.9213	21.6875		13	1.00606e-09	0.539249	0.0830767	0.00783119	0.315775	0.0106273	0.00501825	0.075106	6.74103e-09	0.658317	0.21387
Fig 2 to 9 Transcriptional regulators and sensory histidine kinases	SCO6294	A0A076LU40	SCO6294 Putative gntR-family regulatory protein HypR	XIC	17.6493	17.2601	16.128	16.1874	16.5117	16.9949	15.9851	17.3913	15.6963	15.5284	16.1081	14.5292	15.4463	14.8047	16.289	14.3983	16.9868	15.034	14.4652	15.1116	15.6831	15.4395	16.5929	14.6583	16.9271	15.2575	16.9455	16.8386	17.6838	17.0271	14.8331	16.1062		7	2.5402e-06	0.00289775	0.991254	0.166758	0.0208318	0.0142796	0.00709531	0.301633	9.17909e-06	0.00864104	0.994974
Fig 2 to 9 Transcriptional regulators and sensory histidine kinases	SCO6323	Q93RS2	SCO6323 Putative tetR-family regulatory protein	XIC	17.3218	17.8239	17.7182	17.7991	17.7807	16.9412	17.2125	18.0545	18.4711	18.2968	18.432	18.1389	17.7306	17.8635	18.1263	17.2081	13.9495	14.4857	15.4756	13.9263	14.0519	14.2511	14.4754	12.9518	15.1596	13.5606	14.7925	14.4743	14.6834	14.8706	14.5883	14.7511		18	2.48037e-18	0.792527	0.0623933	0.471505	0.680621	0.51447	0.44787	0.125087	2.10885e-16	0.865764	0.174624
Fig 2 to 9 Transcriptional regulators and sensory histidine kinases	SCO6349	O86618	SCO6349 Putative transcriptional regulator	XIC	18.1577	18.5336	18.6348	18.2906	18.0757	18.5917	18.1793	18.4416	18.3171	18.0622	18.3802	17.9215	16.9863	17.818	17.2815	16.1288	17.8025	17.9175	17.1909	17.4244	18.5802	18.4208	17.9044	18.2052	16.9392	16.5706	17.9613	17.6738	17.8061	17.6548	17.7358	17.9156		7	0.00630138	2.33893e-06	0.0411807	0.82223	5.46459e-06	0.612295	0.888826	0.3021	0.0124846	1.56718e-05	0.129791
Fig 2 to 9 Transcriptional regulators and sensory histidine kinases	SCO6422	O69816	SCO6422 Putative two-component regulator	XIC	16.9064	18.6122	13.6049	18.7722	16.2004	15.0512	15.3941	14.0432	19.5912	17.3749	18.6321	12.4574	17.452	17.5988	15.3307	18.7816	17.8372	14.2178	14.0692	13.4981	14.4069	15.1473	12.4686	13.3484	15.2888	14.2599	15.6007	14.3801	13.7176	13.6587	13.6348	14.2842		16	6.17753e-13	0.855737	0.925495	0.124711	0.107401	0.819274	0.560709	0.0752136	8.17904e-12	0.907461	0.963886
Fig 2 to 9 Transcriptional regulators and sensory histidine kinases	SCO6424	A0A076LW50	SCO6424 Putative two-component system sensor protein	XIC	14.7804	14.2851	13.7604	15.2157	14.4021	14.5445	15.3921	15.081	15.1916	12.6272	14.8432	14.4431	14.3801	15.4813	14.7901	14.1766	14.7405	15.82	14.7809	15.9831	14.7717	14.4123	14.1627	15.2896	13.5801	13.1535	13.6424	14.2517	14.1167	13.5317	9.501	13.8439		4	8.00949e-09	0.469691	0.00226574	0.56335	0.0084935	0.821011	0.188599	0.493025	4.53962e-08	0.597188	0.0138131
Fig 2 to 9 Transcriptional regulators and sensory histidine kinases	SCO6439	A0A076LW37	SCO6439 Putative DNA-binding protein	XIC	16.3723	17.2582	16.1185	17.9016	17.7899	17.7927	17.8477	16.8483	17.6906	17.9603	18.2542	17.0528	18.7467	18.0971	15.1541	15.3991	16.614	17.5319	15.8254	15.5775	16.6855	15.6177	15.1873	16.7867	17.3488	18.5697	18.2339	17.6141	17.3883	17.794	18.0894	17.7138		17	8.47926e-07	0.176589	0.350499	0.675105	0.214528	0.0550831	0.237103	0.047262	3.34389e-06	0.285871	0.555248
Fig 2 to 9 Transcriptional regulators and sensory histidine kinases	SCO6464	Q8CJM9	SCO6464 NAD-dependent protein deacetylase 2	XIC	17.6787	18.1278	18.1878	17.9356	15.2258	14.2681	18.0431	14.689	18.9316	13.9246	17.9355	18.1553	17.9773	18.7411	18.3962	18.3633	14.1953	13.537	13.0705	15.1501	16.95	15.2475	13.9596	14.176	14.992	13.774	17.4048	14.4701	15.3491	14.3012	16.6392	13.5523		13	1.70898e-14	1.13493e-09	0.638579	0.103466	5.57731e-09	0.472189	0.780231	0.0560438	3.43527e-13	1.64764e-08	0.789473
Fig 2 to 9 Transcriptional regulators and sensory histidine kinases	SCO6474	Q9ZBK0	SCO6474 TetR-family transcriptional regulators	XIC	19.6082	19.7236	19.6878	19.8342	19.6402	19.5274	19.5354	19.7391	20.0474	19.9242	20.0324	20.0321	19.8527	19.9075	20.3803	20.4057	18.9001	18.8792	19.2636	18.3532	19.4027	19.4999	19.6653	19.4101	19.3423	19.2527	19.8659	19.4368	19.0954	19.1338	19.8525	19.4001		18	4.00606e-07	1.02259e-05	0.0455833	0.0479474	0.00932697	0.838291	0.398884	0.175514	1.66584e-06	5.78741e-05	0.139618
Fig 2 to 9 Transcriptional regulators and sensory histidine kinases	SCO6537	O86719	SCO6537 Conserved DNA-binding protein	XIC	17.9984	18.2246	18.3355	18.3523	18.3821	18.3396	18.0452	18.3143	18.7661	18.013	16.4688	18.1676	16.617	16.1168	18.088	17.4196	17.0691	17.882	17.766	18.0049	18.7465	18.1659	18.6762	18.7075	13.9089	16.7004	17.9644	16.6835	17.4292	17.8866	16.7576	14.3002		16	4.91142e-11	0.559025	0.0257459	0.576756	1.45038e-05	0.0502394	0.113982	0.217002	4.37795e-10	0.675483	0.0920289
Fig 2 to 9 Transcriptional regulators and sensory histidine kinases	SCO6566	D6EGS5	SCO6566 Putative ROK family protein	XIC	17.689	18.3192	17.0205	17.16	18.366	17.9326	18.2567	18.3567	16.4709	16.4166	18.1836	18.1032	16.753	17.1643	16.7765	17.0676	15.3468	13.706	14.8465	14.7374	16.3997	16.0281	16.9149	15.7805	16.3546	16.5334	16.5684	16.2823	16.1734	16.663	15.9713	16.1341		24	5.26739e-09	0.421801	0.409355	0.697727	0.582889	0.150237	0.623336	0.873095	3.07678e-08	0.553101	0.610954
Fig 2 to 9 Transcriptional regulators and sensory histidine kinases	SCO6571	O69946	SCO6571 Putative DNA-binding protein	XIC	17.873	17.8537	17.8915	18.3497	19.6265	18.3647	18.8584	18.823	16.288	16.0161	16.1251	16.2609	18.4098	18.2024	17.3907	18.4312	15.3135	14.9758	14.9394	15.2748	17.9478	17.2235	18.2697	17.7551	13.78	14.49	14.6552	11.727	14.6904	14.7937	14.803	12.4774		19	2.26725e-05	1.91431e-07	0.902007	0.497435	0.000220903	0.0435991	0.259926	0.262508	6.93587e-05	1.66746e-06	0.953474
Fig 2 to 9 Transcriptional regulators and sensory histidine kinases	SCO6599	O87854	SCO6599 Putative transcriptional regulator	XIC	17.4787	17.5866	17.4351	17.1153	17.1519	17.2284	17.5498	17.5609	17.7354	17.5606	17.024	16.9869	16.0723	16.1796	14.2078	14.5385	17.865	17.7979	16.9037	16.4373	16.4058	18.4579	16.7	16.3475	16.7188	16.7013	18.5819	18.1026	17.4508	17.3745	17.4883	17.2452		6	5.41735e-08	0.00535374	0.0269887	0.341215	8.66808e-06	0.00131492	0.642931	0.290096	2.63698e-07	0.0148333	0.0951697
Fig 2 to 9 Transcriptional regulators and sensory histidine kinases	SCO6675	O88031	SCO6675 Putative DNA-binding protein	XIC	17.5224	17.0842	17.412	17.4685	17.6183	16.4597	17.6352	16.9904	18.8902	18.4312	19.208	18.2996	17.7895	17.8576	18.9034	18.7456	15.452	16.4752	17.2411	14.6628	16.8336	17.2441	17.5623	17.0017	14.3873	16.1006	16.66	15.0312	15.7966	15.1023	15.4122	14.6538		3	1.18036e-09	3.06576e-05	0.468803	0.98539	1.13617e-11	3.30253e-07	4.48548e-05	0.38058	7.76221e-09	0.00015422	0.66117
Fig 2 to 9 Transcriptional regulators and sensory histidine kinases	SCO6694	Q9XAN6	SCO6694 Putative transcriptional regulator	XIC	16.0398	14.8893	15.1955	14.1112	14.0329	13.4963	14.8976	14.896	16.9481	16.9904	14.9848	16.2098	16.3184	16.3992	15.5776	16.2331	15.3174	14.3858	14.5682	13.1358	15.2518	15.1339	14.9432	13.7709	15.804	14.7105	16.4167	16.4206	17.0861	17.1334	16.0592	16.7756		11	8.90667e-08	1.58947e-07	0.00255581	0.054021	7.32652e-09	0.91524	0.850892	0.0220571	4.16399e-07	1.40422e-06	0.0151247
Fig 2 to 9 Transcriptional regulators and sensory histidine kinases	SCO6696	Q9XAN4	SCO6696 Putative regulatory protein	XIC	17.1335	17.2704	17.4834	16.8721	15.9353	13.5766	15.1736	16.0169	17.5958	17.2739	17.4202	17.1501	16.7568	16.5856	17.1207	17.057	15.8738	15.5155	14.8665	15.2454	17.0506	16.8523	16.8178	16.5608	13.2367	17.1493	17.9774	17.5973	17.2979	17.0017	17.7195	17.3608		4	3.17123e-09	0.038505	0.172597	0.551076	2.31985e-08	0.389747	0.25592	0.697406	1.93668e-08	0.080893	0.350257
Fig 2 to 9 Transcriptional regulators and sensory histidine kinases	SCO6778	Q9X7X3	SCO6778 Putative transcriptional regulator	XIC	16.9138	15.981	16.3517	16.1066	14.2553	16.4258	16.766	16.3256	17.6494	16.4631	14.1072	16.1053	17.4068	16.0309	17.0469	16.1916	15.9579	15.4535	15.6776	15.6938	15.6765	13.6578	15.3765	13.9495	16.1677	14.7487	16.02	15.8747	13.3888	14.0393	16.1985	14.2811		16	0.000139495	0.726843	0.772403	0.727217	0.988547	0.0800706	0.243512	0.217488	0.000367814	0.817261	0.87902
Fig 2 to 9 Transcriptional regulators and sensory histidine kinases	SCO6802	Q9L230	SCO6802 Putative DNA-binding protein	XIC	15.8041	15.0004	14.502	16.4797	14.1059	14.8447	14.7085	15.1091	17.0357	16.4838	16.4121	16.4728	15.7122	16.0377	15.6101	16.5272	14.5601	14.9208	11.0486	15.0612	16.0007	16.1055	14.9201	15.4552	19.7525	19.3082	19.4154	19.5075	19.2594	19.2767	19.5598	19.1784		18	0.00485503	0.38559	0.839382	0.628931	0.0286963	0.300095	0.638497	0.593068	0.00984691	0.517972	0.920554
Fig 2 to 9 Transcriptional regulators and sensory histidine kinases	SCO6808	Q9L224	SCO6808 Putative ArsR-family transcriptional regulator	XIC	18.0329	17.8056	17.1619	17.4715	17.8001	17.8021	17.4972	17.1404	17.7034	17.8292	17.5697	17.5908	15.4328	16.4906	15.4229	13.8383	15.0194	13.642	14.3194	14.016	14.5216	14.4287	15.1008	14.9057	14.1772	15.4581	14.1181	16.1326	12.9347	16.7706	14.4254	15.4015		12	3.09719e-06	0.0844223	0.00172917	0.603021	0.0460498	0.24011	0.215959	0.928005	1.10255e-05	0.1574	0.0111498
Fig 2 to 9 Transcriptional regulators and sensory histidine kinases	SCO6812	Q9L220	SCO6812 Putative ArsR-family transcriptional regulator	XIC	16.9838	16.9731	15.1378	13.8232	17.3361	17.6243	17.4665	17.974	14.7037	17.417	14.2168	16.1613	17.4233	17.032	13.9254	17.3087	14.5184	14.5656	13.8988	15.0585	14.036	12.9284	14.3255	12.5742	14.4586	13.495	15.3925	14.4988	14.3855	14.763	12.8756	12.8713		15	9.62779e-06	0.0462895	0.78013	0.48809	0.220094	0.986181	0.602871	0.386016	3.1284e-05	0.0947351	0.882588
Fig 2 to 9 Transcriptional regulators and sensory histidine kinases	SCO6992	Q7AKD9	SCO6992 Regulatory protein AbsR1	XIC	18.378	18.106	18.4897	18.3483	17.1053	17.8963	17.9294	18.2111	18.2619	18.6205	17.7155	18.2651	19.3397	19.0365	16.828	17.6908	15.5225	13.8892	14.8847	15.3096	16.3792	16.1875	17.3413	16.4754	16.2803	14.4485	15.8562	16.0002	15.998	17.7293	14.7824	13.2761		12	6.11605e-05	8.95727e-07	0.00786974	0.733021	0.017514	2.68718e-05	0.0141332	2.7211e-06	0.000171463	6.59834e-06	0.0368268
Fig 2 to 9 Transcriptional regulators and sensory histidine kinases	SCO7134	Q9FC52	SCO7134 Putative transcriptional regulatory protein	XIC	13.7117	12.9778	14.883	13.8456	13.5672	14.3627	14.0724	14.3407	15.704	14.2063	14.8668	15.6296	15.0486	15.0839	15.5105	15.0684	14.4444	13.1007	14.7525	14.5927	15.0383	14.6167	15.5051	15.8059	14.5049	14.326	14.4889	13.901	15.6355	14.7801	14.1888	14.8889		19	0.0683141	0.11453	0.00186876	0.115747	0.00842386	0.672369	0.691009	0.0144621	0.10966	0.201312	0.0117896
Fig 2 to 9 Transcriptional regulators and sensory histidine kinases	SCO7137	A0A076LYF6	SCO7137 Putative regulatory protein	XIC	16.4715	16.458	16.3659	16.2766	15.7943	15.4301	15.7777	15.173	17.2517	17.6951	18.6515	18.4569	17.9721	17.6588	17.9279	18.028	18.1375	18.4455	18.4336	17.9817	18.5518	18.4444	18.2286	18.0618	18.764	17.5338	18.5131	18.9674	18.7038	18.9753	18.2422	18.3862		15	0.00154551	0.307593	0.0123848	0.0867115	0.599818	0.902499	0.508759	0.971631	0.00343177	0.437468	0.052747
Fig 2 to 9 Transcriptional regulators and sensory histidine kinases	SCO7173	Q8CJK8	SCO7173 Putative transcriptional regulator	XIC	19.7313	19.5685	19.7954	19.7599	18.9339	19.444	19.5111	19.883	20.2024	19.7692	20.1019	20.1539	19.8066	19.7311	20.0969	19.5819	19.1021	18.9708	18.8418	18.609	19.226	19.5709	19.1158	19.5313	19.0863	18.5574	19.5137	18.9172	19.5438	19.3522	19.0507	19.6872		19	0.0727395	6.37213e-05	0.199841	0.402828	0.666598	0.7044	0.172039	0.896788	0.116089	0.000296788	0.386224
Fig 2 to 9 Transcriptional regulators and sensory histidine kinases	SCO7222	D6EXG6	SCO7222 Putative TetR-family transcriptional regulator	XIC	13.0129	14.9155	14.6496	14.9299	14.0976	13.7104	13.715	14.7081	13.5226	14.7159	13.8157	14.6965	15.0825	14.8825	15.0746	14.3559	14.4663	14.2175	14.1878	14.3124	14.1407	13.459	13.6635	13.2571	14.7143	13.9279	13.128	14.0998	14.9909	14.8553	15.8578	15.2851		20	2.10752e-13	1.5411e-08	0.00173627	0.331444	3.00408e-06	0.0017752	0.645042	0.0447411	3.08667e-12	1.73899e-07	0.0111666
Fig 2 to 9 Transcriptional regulators and sensory histidine kinases	SCO7252	Q9X7U7	SCO7252 Putative regulatory protein NsdB	XIC	18.8783	18.5144	18.7683	18.524	19.1839	19.3993	19.1889	18.8149	19.1547	19.2538	19.3929	19.2271	19.7422	18.9389	19.0737	19.0441	19.9094	19.4464	19.4888	19.5362	20.2954	20.3222	19.9061	20.1793	20.8577	21.0759	20.5751	20.3919	20.6447	20.8277	20.3954	20.8716		15	0.893782	0.270989	0.0101758	0.40721	0.10189	0.999766	0.415831	0.914162	0.929347	0.396518	0.0451903
Fig 2 to 9 Transcriptional regulators and sensory histidine kinases	SCO7277	Q9X7S3	SCO7277 Putative regulator protein	XIC	15.7854	13.936	14.2663	13.1686	12.0901	14.0856	14.5522	12.4283	14.8226	14.5297	15.0254	13.7639	12.1188	12.2887	14.1555	14.7081	15.1988	14.5543	15.1652	14.9661	17.7142	17.383	15.8832	16.8352	14.0922	15.6431	18.1086	17.5636	17.0361	16.9246	17.8577	17.013		13	3.49886e-06	0.000161361	0.303848	0.836245	0.00285978	0.00996608	0.720361	0.0739048	1.22769e-05	0.000671548	0.507948
Fig 2 to 9 Transcriptional regulators and sensory histidine kinases	SCO7297	D6EX87	SCO7297 Putative two-component sensor histidine kinase	XIC	17.2268	18.1712	18.0427	18.2731	17.7667	17.4403	17.5859	17.6266	18.2843	18.4575	18.3207	18.6968	18.6564	18.1332	19.3237	19.3534	18.1113	18.2243	17.4734	17.6952	17.9708	17.9624	18.2734	16.6261	17.233	16.7956	17.3911	17.7163	17.9298	18.2443	18.6384	17.3699		11	0.00425721	0.0871464	0.0158639	0.372763	1.08984e-06	0.098813	0.891019	0.0426522	0.00874154	0.161609	0.0631122
Fig 2 to 9 Transcriptional regulators and sensory histidine kinases	SCO7422	D6EVS3	SCO7422 Putative sensor histidine-kinase	XIC	16.7519	16.903	16.1657	17.2231	11.7237	13.3818	14.5005	15.3824	18.4701	18.1704	18.5716	18.3498	15.8936	15.8415	16.6683	16.6284	17.1694	17.8095	18.5598	15.9358	15.4267	15.1689	16.5514	15.5701	16.1208	16.3241	18.1925	17.2298	15.3081	12.47	17.3339	16.0603		17	0.000131679	0.391624	0.597141	0.541991	0.530432	0.674995	0.133742	0.375002	0.000349059	0.523677	0.759622
Fig 2 to 9 Transcriptional regulators and sensory histidine kinases	SCO7427	Q9L132	SCO7427 HTH-type transcriptional repressor NsrR	XIC	17.3024	17.0523	16.8095	16.8613	17.2569	17.3413	17.133	17.3828	16.7184	16.435	16.9002	17.1549	17.2644	17.1462	18.5696	18.0381	16.4842	16.0799	17.0821	16.5248	16.753	16.2704	16.8742	16.6844	15.6572	15.2768	15.9853	13.759	16.0072	15.0496	15.8533	16.0707		20	0.00323592	1.33888e-06	0.134111	0.467265	0.00400119	0.0381158	0.97406	0.0367969	0.00676577	9.42912e-06	0.296993
Fig 2 to 9 Transcriptional regulators and sensory histidine kinases	SCO7463	Q9ADJ6	SCO7463 Sensor histidine kinase	XIC	14.3343	14.1742	14.2994	14.3332	15.239	15.1673	14.2999	14.1725	15.4562	14.6998	17.2215	15.7935	15.4334	14.3515	15.2658	13.5093	13.5228	14.4713	13.2159	13.3342	13.6497	13.0982	14.5375	14.3343	14.5403	15.303	14.892	13.0984	14.8238	15.1802	13.1833	15.7429		19	0.00328	0.551508	0.647289	0.452457	0.467862	0.293199	0.113935	0.00325998	0.00683965	0.668384	0.795158
Fig 2 to 9 Transcriptional regulators and sensory histidine kinases	SCO7486	A0A076M127	SCO7486 Putative ROK-family transcriptional regulator	XIC	16.0983	15.2982	14.9951	15.1458	16.5857	15.5546	16.7875	16.2397	16.2639	15.632	15.7536	15.8468	17.1038	17.6667	13.5489	14.3035	14.1878	15.0778	13.5994	14.1249	16.8501	13.8781	14.1289	16.3768	15.9737	14.0517	14.8198	13.8813	14.2016	13.6873	13.7414	15.0038		18	1.27072e-05	0.987504	0.0589156	0.582603	0.120582	0.834839	0.145226	0.995358	4.03914e-05	0.993012	0.168403
Fig 2 to 9 Transcriptional regulators and sensory histidine kinases	SCO7533	Q9KYZ6	SCO7533 Two-component system response regulator	XIC	13.7932	14.863	14.9996	14.4407	15.121	14.3235	15.0484	15.4156	15.6768	15.7476	15.0423	14.8914	14.0665	14.5344	15.3588	15.0841	14.7149	14.452	15.1085	11.7017	15.1853	15.2954	14.7566	15.1908	15.5131	15.7973	16.2163	15.2783	16.6995	17.5646	17.705	17.24		4	0.00858255	0.715402	0.112469	0.663567	0.00399533	0.00216688	0.842551	0.9859	0.0166715	0.807575	0.265403
Fig 2 to 9 Transcriptional regulators and sensory histidine kinases	SCO7539	Q9KYZ0	SCO7539 Putative TetR-family transcriptional regulator	XIC	17.8982	17.9647	18.0831	17.9225	18.3466	18.058	18.3316	18.9594	17.9804	18.1734	18.1842	18.1409	18.1703	17.9803	18.7993	18.7209	17.3116	17.6064	17.4871	17.2108	17.7673	17.8094	17.778	17.7186	17.3799	17.5977	17.9125	17.2866	17.9641	17.9524	17.8443	17.654		14	0.00544392	0.198626	0.062313	0.715223	0.977018	0.919793	0.267163	0.878566	0.0109562	0.313371	0.174498
Fig 2 to 9 Transcriptional regulators and sensory histidine kinases	SCO7554	Q9F3C1	SCO7554 Putative lacI-family transcriptional regulator	XIC	19.0404	19.4094	19.2099	19.4751	19.3074	19.2088	19.1841	19.182	19.8195	19.7237	18.9822	19.8829	19.7478	19.5249	19.731	19.0454	18.707	18.6492	18.3369	18.0649	19.7216	19.8862	19.5848	19.7398	19.3843	19.2998	19.8743	19.6889	19.5946	19.5227	19.5771	19.6225		7	0.0971368	0.101105	0.01232	0.0778486	0.00329434	0.510289	0.296395	0.256793	0.149499	0.182143	0.0525957
Fig 2 to 9 Transcriptional regulators and sensory histidine kinases	SCO7568	Q9F3A7	SCO7568 Putative regulatory protein	XIC	16.5024	17.4604	18.7068	18.3847	14.0304	14.1698	13.0603	14.4062	18.4754	18.1002	14.9869	17.8199	19.125	18.2713	13.6586	18.2463	13.5303	13.9925	13.2289	13.3674	14.9164	14.7787	13.7774	16.984	14.0675	14.649	14.7665	17.1769	15.0165	17.2892	17.9116	14.3159		23	2.161e-08	0.808221	0.487499	0.65345	0.555461	0.538803	0.0326517	0.0034943	1.12115e-07	0.876161	0.676855
Fig 2 to 9 Transcriptional regulators and sensory histidine kinases	SCO7599	Q9EWI5	SCO7599 Putative transcriptional regulator	XIC	15.12	16.2385	16.118	15.9559	14.3948	16.1411	15.0811	16.3489	16.576	16.5714	15.8099	16.0593	17.1977	13.6488	16.7446	16.6602	16.8583	16.7586	16.6317	13.993	17.1629	17.7955	16.8532	17.3019	16.745	16.2398	17.3284	16.9978	16.6608	17.2461	18.8074	16.5521		21	6.52552e-19	4.04061e-16	0.00951349	0.158174	0.000127444	0.0301045	0.0350661	3.11317e-05	8.0998e-17	4.87711e-14	0.0427984
Fig 2 to 9 Transcriptional regulators and sensory histidine kinases	SCO7603	Q8CJJ4	SCO7603 Putative LysR-family transcriptional regulator	XIC	16.0292	16.4526	16.1985	16.1233	17.5026	17.4024	16.7816	17.3962	17.5907	16.855	15.652	16.4861	16.8664	16.8004	17.4413	17.859	17.2253	16.556	16.6815	16.5394	17.7629	17.7514	17.8308	17.9921	16.1805	15.7303	17.4081	16.4653	17.6052	17.8717	18.1424	17.5924		11	5.39272e-11	0.0111967	3.48429e-07	0.582208	1.21472e-05	0.304586	0.158082	0.190999	4.73054e-10	0.0282335	1.5175e-05
Fig 2 to 9 Transcriptional regulators and sensory histidine kinases	SCO7629	Q7AKC7	SCO7629 Probable starvation sensing protein Spa	XIC	19.6269	19.3294	19.5463	19.3529	20.1992	19.9162	20.0426	20.1539	20.0944	19.7021	19.4767	19.7822	20.0239	20.3692	20.6464	20.6219	19.381	19.149	19.2578	19.0245	19.7409	19.5924	19.4844	19.8489	19.5107	18.6702	19.4614	18.8197	19.6474	19.9484	20.1098	19.8262		4	8.26509e-12	1.33614e-06	3.07865e-05	0.308033	0.0918101	1.17516e-06	0.00232447	0.993234	8.69411e-11	9.42319e-06	0.000467447
Fig 2 to 9 Transcriptional regulators and sensory histidine kinases	SCO7639	Q9F3P8	SCO7639 Putative marR-family regulatory protein	XIC	15.9752	15.8374	15.2322	15.7358	15.3454	15.6944	16.2111	15.5529	18.4119	18.1506	17.1144	18.3417	16.9661	18.2311	16.8888	17.7538	14.7588	12.9096	13.8641	14.2111	16.0284	15.3295	16.2542	16.2523	17.0692	17.0402	18.2149	17.4884	17.2572	16.2344	17.1641	16.8494		4	0.499281	0.00166609	0.978072	0.530844	0.345053	0.458179	0.319937	0.277277	0.597044	0.00529586	0.989633
Fig 2 to 9 Transcriptional regulators and sensory histidine kinases	SCO7699	Q7AKC5	SCO7699 Putative nucleotide-binding protein EshA	XIC	18.7317	17.6144	18.6411	17.6938	19.2291	19.6885	19.0838	19.2703	12.9141	14.9215	15.3052	12.9541	15.603	13.3533	17.4425	17.5042	19.9113	19.9703	20.6189	20.536	21.2125	20.8281	19.8808	20.8464	20.4953	20.6963	18.0512	19.0264	20.6258	21.162	18.7464	20.5697		5	5.82391e-10	4.46528e-09	0.0207083	0.119908	0.575965	0.0132875	0.000642696	1.75166e-05	4.04982e-09	5.65564e-08	0.078012
Fig 2 to 9 Transcriptional regulators and sensory histidine kinases	SCO7712	Q9AK16	SCO7712 Putative two component system response regulator	XIC	15.6793	16.4484	15.6477	15.9605	16.8047	15.9522	16.9217	17.3068	17.4419	16.9402	17.4494	17.4	17.4616	15.9403	16.7148	16.569	16.567	15.442	16.5425	14.1009	17.2769	17.3967	17.4608	17.6044	15.289	14.9201	15.3178	15.0955	16.3226	16.372	16.4991	14.8597		23	5.78149e-18	0.00121045	0.0607329	0.315144	0.00104742	0.470037	0.991512	0.112793	4.10073e-16	0.00395646	0.171329
Fig 2 to 9 Transcriptional regulators and sensory histidine kinases	SCO7765	D6ERD4	SCO7765 Putative transcriptional regulator	XIC	16.1411	16.3242	15.6281	15.8508	17.8657	17.5687	17.0622	18.3367	14.2311	16.2903	15.9362	16.6176	17.5409	17.3724	15.5751	16.0107	16.2668	15.2727	15.5736	15.6354	17.0653	15.8144	16.552	16.7734	19.0082	19.1246	17.7295	18.2517	19.4416	19.2626	18.632	18.9317		19	8.93101e-09	3.47723e-07	0.129267	0.426771	6.29185e-07	0.00790638	0.0510077	0.0483204	5.01612e-08	2.82561e-06	0.288324
Fig 2 to 9 Transcriptional regulators and sensory histidine kinases	SCO7806	Q9FBX8	SCO7806 Putative DNA-binding protein	XIC	14.5502	14.292	13.8829	14.4099	12.9092	13.7514	14.3194	14.3809	13.569	15.68	14.4159	15.1839	15.072	15.6349	14.4302	14.9437	13.0847	17.1704	15.408	18.0707	17.17	14.9536	15.9154	14.5817	14.6409	14.9504	16.7807	16.4438	17.4057	17.2639	14.7685	17.4668		6	0.000372659	1.02387e-07	9.49224e-05	0.401953	0.0857371	0.578329	0.683828	0.00125832	0.00091733	9.62783e-07	0.0011523
Fig 2 to 9 Transcriptional regulators and sensory histidine kinases	SLIV_32950	A0A076M8Y3	SLIV_32950 ArsR family transcriptional regulator	XIC	15.4789	14.9972	14.3912	15.0708	13.2482	13.6878	14.1127	14.3735	14.2687	15.3185	14.4659	14.09	14.611	14.0358	13.4692	14.0836	17.7227	17.1415	17.9242	17.9898	17.8359	17.9544	14.535	17.6691	17.2111	17.7919	14.1296	17.1804	17.6525	17.9724	16.6796	17.8772		5	0.00117509	0.458953	0.0188196	0.0333498	0.640838	0.855324	0.692096	0.105751	0.00266042	0.587749	0.0727155
Fig 2 to 9 Transcriptional regulators and sensory histidine kinases	SLIV_33005	A0A076MAG3	SLIV_33005 Transcriptional regulator	XIC	16.9586	17.3072	18.0989	14.8924	13.8348	13.8277	17.2352	15.3163	14.6425	15.4448	16.5202	15.1454	14.7668	14.9694	16.2607	16.209	20.0789	19.7652	19.99	19.219	20.1874	20.3754	20.7533	20.208	20.786	19.7277	20.1529	20.6688	21.3913	20.9567	20.551	21.3177		16	1.57683e-07	0.564684	0.0537562	0.135688	0.719501	0.0122933	0.256979	0.0205117	7.05311e-07	0.680334	0.1574
Fig 2 to 9 Transcriptional regulators and sensory histidine kinases	SLIV_34415	D6EYH6	SLIV_34415 DNA-binding protein	XIC	14.8311	13.2613	12.9257	14.7707	15.6282	12.9942	14.1232	14.3176	15.8288	15.2269	12.1549	13.3672	14.3782	14.264	12.8898	14.2623	18.435	17.805	17.9486	18.3749	18.703	18.5378	19.0793	18.8939	17.6706	16.7325	18.0778	16.8798	17.7758	16.7387	17.6118	16.8879		14	2.13498e-08	1	0.153619	0.390716	0.334761	0.227739	0.358411	0.911347	1.07889e-07	1	0.3615
Fig 2 to 9 Transcriptional regulators and sensory histidine kinases	SCO0253	Q9S1N8	SCO0253 Putative tetR-family transcriptional regulator	XIC	13.8174	14.1651	15.3785	15.018	14.3656	15.5397	15.3863	14.7158	15.9786	15.5295	14.0214	15.6919	14.0017	15.725	15.4067	14.7048	13.6842	15.6745	13.9767	13.8021	15.6956	14.3906	15.1241	15.5546	13.436	14.2332	13.7379	14.5158	13.1128	14.3613	13.8737	14.569		13	1.54012e-12	0.0428711	0.605919	0.791744	0.00335111	0.491964	0.937178	0.0165276	1.12073e-11	0.083483	0.789749
Fig 2 to 9 Transcriptional regulators and sensory histidine kinases + Fig S1 transcriptional regulator SCO2152	SCO2152	Q9X810	SCO2152 Putative response regulator	XIC	16.8625	17.5361	17.9779	17.7708	17.6351	16.841	17.0734	16.4633	18.0902	17.2906	13.4153	16.9838	17.3838	17.6731	19.4068	18.7316	15.6809	16.1804	14.7618	14.3154	16.777	17.5035	18.144	17.8641	15.3489	15.1065	17.6564	16.0375	15.9053	15.313	17.5535	14.5243		11	0.000590775	0.310539	1.21279e-07	0.4987	0.419191	8.22695e-06	0.00750162	0.187195	0.00168437	0.42391	4.86142e-06
Fig S1 transcriptional regulator SCO2152	SCO2148	Q9X806	SCO2148 Ubiquinol-cytochrome c reductase cytochrome b subunit	XIC	21.5751	21.0495	21.2177	21.5022	21.1763	21.993	21.4891	21.7744	20.4325	20.7042	20.522	20.8984	20.5569	20.8458	20.4636	20.6042	21.6292	22.2796	22.3181	21.8245	21.1867	21.3283	21.7516	21.2559	22.3405	22.4069	21.8391	22.2621	21.8829	21.8833	21.2763	21.7416		12	3.50247e-05	0.431262	0.115411	0.222033	0.91427	0.21401	0.0379478	0.267648	0.000121102	0.546003	0.298465
Fig S1 transcriptional regulator SCO2152	SCO2149	Q9X807	SCO2149 Ubiquinol-cytochrome c reductase iron-sulfur subunit	XIC	23.3441	23.2121	23.2144	22.9955	23.2964	23.2024	23.2476	23.3462	22.2562	22.1687	22.1435	22.2696	22.8568	22.7963	22.6638	22.7728	23.2418	23.2339	23.4711	23.372	22.8845	22.874	22.9426	22.8885	23.3087	23.6532	23.3363	23.6194	23.4385	23.4108	23.4389	23.2524		7	1.06813e-06	0.00369319	0.0405571	0.479254	0.0179816	0.33655	0.346484	0.137968	4.49087e-06	0.0101622	0.1498
Fig S1 transcriptional regulator SCO2152	SCO2150	Q9X808	SCO2150 Cytochrome C heme-binding subunit	XIC	23.0772	23.1658	23.0646	22.8233	23.0129	22.9629	22.923	22.9093	21.8039	21.7838	22.171	21.795	21.8564	21.7691	21.1368	21.0429	23.0983	23.2512	22.9579	23.2239	22.9207	22.7855	22.5031	22.3873	23.2469	23.3116	22.456	23.1798	23.1244	22.9569	22.8421	22.9997		15	1.15519e-10	0.0910657	0.250598	0.889263	0.250474	0.32148	0.210503	0.2803	7.33433e-10	0.157492	0.476731
Fig S1 transcriptional regulator SCO2152	SCO2155	Q9X813	SCO2155 Probable cytochrome c oxidase subunit 1-alpha	XIC	22.2098	22.5093	22.3248	22.3002	22.3836	22.0411	22.2807	22.3178	21.8857	21.3616	21.8132	21.4298	21.6137	21.6652	21.719	21.5513	22.2204	22.6156	22.7926	22.2917	22.2772	22.355	22.2836	22.059	22.763	22.8842	22.5804	22.8894	22.6734	22.6417	22.8407	22.7825		8	0.0586928	0.863593	0.917898	0.936539	0.00543535	0.314714	0.0957264	0.210252	0.103165	0.904316	0.968012
[truncated: 16 more columns]
